# Supplementary material for: Toward a comprehensive drug ontology: extraction of drug-indication relations from diverse information sources
Source: J Biomed Semantics. 2017 Jan 10;8:2. doi: 10.1186/s13326-016-0110-0 (PMC5223332; doi:10.1186/s13326-016-0110-0)
Supplement: Additional file 1: — Drug-Indication Database non-proprietary subset. (XLSX 61806 kb) [file 13326_2016_110_MOESM1_ESM.xlsx]

## Sheet: sources
DB version	Source abbrev (red = normalization tool only)	Source name or description	subset if any	version	release date	download date	source
1	UMLS	Unified Medical Language System (NLM)	Metathesaurus MRCONSO file (CUIs & terms)	2013AA	2013-05-08	2013-07-15	http://www.nlm.nih.gov/research/umls/licensedcontent/umlsknowledgesources.html
1	ChEBI	Chemicals of Biological Interest (European Bioinformatics Institute)	has_role relations & CAS#'s	104	2013-06-01	2013-06-11	ftp://ftp.ebi.ac.uk/pub/databases/chebi/
1	ChemIDplus	NLM's database of chemicals	synonyms & CAS#'s	2013-04-29	2013-04-29	2013-08-15	NLM UTS by request, tehip@teh.nlm.nih.gov
1	DailyMed	NLM's database of FDA-approved package inserts	title (product name) & Indications sections ; subset with tractable text length (<540)			2011-03-20	Retrieved by perl query to internet from Rutgers server
1	DrugBank	U. Alberta open access DB of drug target and other info	title (drug name) & Indications sections, and CAS#'s	3.0	2011 ?	2013-03-09	http://www.drugbank.ca/system/downloads/current/drugbank.txt.zip
1	eVOC	Merck's eVOC vocabularies & autoencoder	drug generic name synonyms & CAS#'s			2013-03-09	RIDEPR01 via SQL query or autoencoder
1	MeSH_PA	Medical Subject Headings (NLM)	Pharmacologic Action relations	2013		2012-12-03	http://www.nlm.nih.gov/mesh/filelist.html
1	MetaMap	NLM's program to parse free text and encode it to UMLS terms		2009AA	2009-03-01	2009-12-01	http://metamap.nlm.nih.gov/
1	NDFRT	National Drug Formulary Reference Terminology (VA)	may_treat & may_prevent relations	2009AA	2008-09-08	2009-04-08	http://evs.nci.nih.gov/ftp1/NDF-RT/
1	PDR	Physicians Desk Reference	Section 3 - Product Category Index	2006		2013	scanned/keyed from hardcopy (this will require licensing to update)
1	USAN_TC	United States Adopted Names	Therapeutic Claims & CAS#'s (via eVOC)			2013-08-30	http://www.ama-assn.org/ama/pub/physician-resources/medical-science/united-states-adopted-names-council/adopted-names.page?
2	USAN_TC	United States Adopted Names	Therapeutic Claims & CAS#'s (via eVOC)			2014-04-01	http://www.ama-assn.org/ama/pub/physician-resources/medical-science/united-states-adopted-names-council/adopted-names.page?
2	WHO_ATC	World Health Organization Anatomic-Therapeutic-Chemical (Defined Daily Dose [DDD] index)	well-formed single compound names without dose-form	2005		2005	spreadsheet purchased by Merck; updates available at http://www.whocc.no/atc_ddd_publications/order/
2	WHO_DD	World Health Organization Drug Dictionary ("WHO-Drug")	single generic compounds + ATC codes (minus 2005 WHO-ATC overlap and herbals BNA="9…")	Sep-2013		Sep-2013	file package purchased by Merck; updates available at http://www.umc-products.com/DynPage.aspx?id=2993&cat=2&mn1=5801&mn2=5802
2	evoc_ATC	Merck's eVOC generic names dictionary	single generic compounds + ATC codes (minus WHO overlap) -- PROPRIETARY B#s, L#s, & VACCINES NOT INCLUDED IN PUBLIC VERSION			2014-05-06	RIDEPR01 via SQL query
2	evoc_eProj -- NOT INCLUDED IN PUBLIC VERSION	Merck's eVOC eProject metadata for MK compounds	"biology-looking" content (ATC_THRPTC_CLASS_DESC, DSSE_AREA, FRCHS_DESC, MEDDRA_PT_DESC, PHARM_TRGT, TARGET_CLASS (eRDR))			28-Apr-14	RIDEPR01 via SQL query
2	CTD	Comparative Toxicogenomics Database	Chemicals-Diseases relations "direct evidence" subset; also Chemicals dictionary CAS#'s and synonyms		2-May-14	22-May-14	http://ctdbase.org/

## Sheet: schema
Column	Column header 1	Column header 2	Column header 3	example #1	example #2
A	DID metadata		DID record unique ID	2_059954	2_032306
B	source		source name	CTD	WHO_DD
C	source		source record ID or other metadata	C012796	A06AD
D	drug		raw drug name	2-butenal	SODIUM PHOSPHATE TRIBASIC
E	drug	CAS#	Preferred CAS#	4170-30-3	7785-84-4
F	drug	CAS#	PT	Crotonaldehyde	Sodium trimetaphosphate
G	drug	CAS#	source	ChemID+	ChemID+
H	drug	CAS#	match type	<syn per source>	<syn per source>
I	drug	ChEBI	PT ("name")	crotonaldehyde	trisodium phosphate
J	drug	ChEBI	ChEBI ID#	41607	37583
K	drug	ChEBI	CAS#	123-73-9	7601-54-9
L	drug	ChEBI	PT match type	<syn per source>	<syn per source>
M	drug	ChEBI	synonym if used for match	2-Butenal	sodium phosphate, tribasic
N	drug	ChEBI	synonym match type	exact	syn no\W
O	drug	ChEBI	match aid if any
P	drug	CHEMID+	PT (DisplayName[-] > DisplayName)	Crotonaldehyde	Sodium trimetaphosphate
Q	drug	CHEMID+	DisplayName if diff		Sodium trimetaphosphate [USAN]
R	drug	CHEMID+	CAS# or ID	4170-30-3	7785-84-4
S	drug	CHEMID+	PT match type	<syn per source>	<syn per source>
T	drug	CHEMID+	synonym if used for match	2-Butenal	Sodium phosphate tribasic
U	drug	CHEMID+	synonym match type	exact	exact
V	drug	CHEMID+	match aid if any
W	drug	CTD	PT (ChemicalName)	2-butenal	sodium phosphate
X	drug	CTD	MESH ID	C012796	C018279
Y	drug	CTD	CAS#	4170-30-3	7632-05-5
Z	drug	CTD	PT match type	exact	quasi syn salt#
AA	drug	CTD	synonym if used for match		sodium phosphate, tribasic
AB	drug	CTD	synonym match type		syn no\W
AC	drug	CTD	match aid if any
AD	drug	UMLS	PT	2-Butenal	Tribasic Sodium Phosphate
AE	drug	UMLS	CUI	C0045968	C0074758
AF	drug	UMLS	PT match type	exact	syn word order
AG	drug	UMLS	synonym if used for match		sodium phosphate tribasic
AH	drug	UMLS	synonym match type		exact 1
AI	drug	UMLS	match aid if any
AJ	drug	UMLS	semantic type 1	A1.4.1.1.5_Hazardous or Poisonous Substance	A1.4.1.1.1_Pharmacologic Substance
AK	drug	UMLS	semantic type 2	A1.4.1.2.1_Organic Chemical	A1.4.1.2.2_Inorganic Chemical
AL	drug	UMLS	semantic type 3
AM	drug	UMLS	semantic type 4
AN	indication subtype (predicate)		raw	marker/mechanism
AO	indication subtype (predicate)		aggregate 1
AP	indication subtype (predicate)		string search [temp]
AQ	indication	raw value	entire value/string	Alzheimer Disease	LAXATIVES
AR	indication	raw value	target/substring	Alzheimer Disease	LAXATIVES
AS	indication	raw value	target=entire string?	Y	Y
AT	indication	UMLS phenotype	entry term match type	exact 1	quasi syn therclass-to-disease
AU	indication	UMLS phenotype	entry term	alzheimer disease	Constipation
AV	indication	UMLS phenotype	PT	Alzheimer'S Disease	Constipation
AW	indication	UMLS phenotype	CUI	C0002395	C0009806
AX	indication	UMLS phenotype	entry term type	S	P
AY	indication	UMLS phenotype	phenotype?	Y	Y
AZ	indication	UMLS phenotype	semantic type 1	B2.2.1.2.1_Disease or Syndrome	A2.2.2_Sign or Symptom
BA	indication	UMLS phenotype	semantic type 2
BB	indication	UMLS phenotype	semantic type 3
BC	indication	UMLS phenotype	semantic type 4
BD	indication	UMLS initial, if different	entry term match type		exact 1
BE	indication	UMLS initial, if different	entry term		Laxatives
BF	indication	UMLS initial, if different	PT		Laxatives
BG	indication	UMLS initial, if different	CUI		C0282090
BH	indication	UMLS initial, if different	entry term type		P
BI	indication	UMLS initial, if different	semantic type 1		A1.4.1.1.1_Pharmacologic Substance
BJ	indication	UMLS initial, if different	semantic type 2
BK	indication	UMLS initial, if different	semantic type 3
BL	indication	UMLS initial, if different	semantic type 4

## Sheet: DID
DID metadata	source	source	drug	drug	drug	drug	drug	drug	drug	drug	drug	drug	drug	drug	drug	drug	drug	drug	drug	drug	drug	drug	drug	drug	drug	drug	drug	drug	drug	drug	drug	drug	drug	drug	drug	drug	drug	drug	indication subtype (predicate)	indication subtype (predicate)	indication subtype (predicate)	indication	indication	indication	indication	indication	indication	indication	indication
				CAS#	CAS#	CAS#	CAS#	ChEBI	ChEBI	ChEBI	ChEBI	ChEBI	ChEBI	ChEBI	CHEMID+	CHEMID+	CHEMID+	CHEMID+	CHEMID+	CHEMID+	CHEMID+	CTD	CTD	CTD	CTD	CTD	CTD	CTD	UMLS	UMLS	UMLS	UMLS	UMLS	UMLS	UMLS	UMLS	UMLS	UMLS				raw value	raw value	raw value	UMLS phenotype	UMLS phenotype	UMLS phenotype	UMLS phenotype	UMLS phenotype
DID record unique ID	source name	source record ID or other metadata	raw drug name	Preferred CAS#	PT	source	match type	PT ("name")	ChEBI ID#	CAS#	PT match type	synonym if used for match	synonym match type	match aid if any	PT (DisplayName[-] > DisplayName)	DisplayName if diff	CAS# or ID	PT match type	synonym if used for match	synonym match type	match aid if any	PT (ChemicalName)	MESH ID	CAS#	PT match type	synonym if used for match	synonym match type	match aid if any	PT	CUI	PT match type	synonym if used for match	synonym match type	match aid if any	semantic type 1	semantic type 2	semantic type 3	semantic type 4	raw	aggregate 1	string search [temp]	entire value/string	target/substring	target=entire string?	entry term match type	entry term	PT	CUI	entry term type
1_000001	NDFRT	C0016157	Fish Oils	8016-13-5	Fish oil	ChemID+	<syn per source>								Fish oil		8016-13-5	syn plural/singular	Fish oils	exact		Fish Oils	D005395		exact				Fish Oils	C0016157	exact				A1.4.1.1.1_Pharmacologic Substance	A1.4.1.1.3_Biologically Active Substance	A1.4.1.2.1.9_Lipid		may_prevent		#VALUE!	Arrhythmia	Arrhythmia	Y	exact (CUI-based)	arrhythmia	Cardiac Arrhythmia	C0003811	S
1_000002	NDFRT	C0016157	Fish Oils	8016-13-5	Fish oil	ChemID+	<syn per source>								Fish oil		8016-13-5	syn plural/singular	Fish oils	exact		Fish Oils	D005395		exact				Fish Oils	C0016157	exact				A1.4.1.1.1_Pharmacologic Substance	A1.4.1.1.3_Biologically Active Substance	A1.4.1.2.1.9_Lipid		may_treat		#VALUE!	Arthritis, Rheumatoid	Arthritis, Rheumatoid	Y	exact (CUI-based)	arthritis, rheumatoid	Rheumatoid Arthritis	C0003873	S
1_000003	NDFRT	C0016157	Fish Oils	8016-13-5	Fish oil	ChemID+	<syn per source>								Fish oil		8016-13-5	syn plural/singular	Fish oils	exact		Fish Oils	D005395		exact				Fish Oils	C0016157	exact				A1.4.1.1.1_Pharmacologic Substance	A1.4.1.1.3_Biologically Active Substance	A1.4.1.2.1.9_Lipid		may_treat		#VALUE!	Fatigue Syndrome, Chronic	Fatigue Syndrome, Chronic	Y	exact (CUI-based)	fatigue syndrome, chronic	Chronic Fatigue Syndrome	C0015674	S
1_000004	NDFRT	C0016157	Fish Oils	8016-13-5	Fish oil	ChemID+	<syn per source>								Fish oil		8016-13-5	syn plural/singular	Fish oils	exact		Fish Oils	D005395		exact				Fish Oils	C0016157	exact				A1.4.1.1.1_Pharmacologic Substance	A1.4.1.1.3_Biologically Active Substance	A1.4.1.2.1.9_Lipid		may_treat		#VALUE!	Hyperlipidemia	Hyperlipidemia	Y	exact (CUI-based)	Hyperlipidemia	Hyperlipidemia	C0020473	P
1_000005	NDFRT	C0016157	Fish Oils	8016-13-5	Fish oil	ChemID+	<syn per source>								Fish oil		8016-13-5	syn plural/singular	Fish oils	exact		Fish Oils	D005395		exact				Fish Oils	C0016157	exact				A1.4.1.1.1_Pharmacologic Substance	A1.4.1.1.3_Biologically Active Substance	A1.4.1.2.1.9_Lipid		may_treat		#VALUE!	Hypertension	Hypertension	Y	exact (CUI-based)	hypertension	Hypertensive Disease	C0020538	S
1_000006	MeSH_PA	D015718	Fibrin Tissue Adhesive	103170-82-7	Fibrin Tissue Adhesive	ChemID+	exact								Fibrin Tissue Adhesive		103170-82-7	exact											Fibrin Tissue Adhesive	C0016004	exact				A1.4.1.1.1_Pharmacologic Substance	A1.4.1.1.2_Biomedical or Dental Material	A1.4.1.2.1.7_Amino Acid, Peptide, or Protein				#VALUE!	Coagulants	Coagulants	Y	quasi syn therclass-to-disease	Clotting Decreased	Clotting Decreased	C0549625	P
1_000007	MeSH_PA	D015718	Fibrin Tissue Adhesive	103170-82-7	Fibrin Tissue Adhesive	ChemID+	exact								Fibrin Tissue Adhesive		103170-82-7	exact											Fibrin Tissue Adhesive	C0016004	exact				A1.4.1.1.1_Pharmacologic Substance	A1.4.1.1.2_Biomedical or Dental Material	A1.4.1.2.1.7_Amino Acid, Peptide, or Protein				#VALUE!	Hematologic Agents	Hematologic Agents	Y	quasi syn therclass-to-disease	Hematological Disease	Hematological Disease	C0018939	P
1_000008	MeSH_PA	D015718	Fibrin Tissue Adhesive	103170-82-7	Fibrin Tissue Adhesive	ChemID+	exact								Fibrin Tissue Adhesive		103170-82-7	exact											Fibrin Tissue Adhesive	C0016004	exact				A1.4.1.1.1_Pharmacologic Substance	A1.4.1.1.2_Biomedical or Dental Material	A1.4.1.2.1.7_Amino Acid, Peptide, or Protein		static		#VALUE!	Hemostatics	Hemostatics	Y	quasi syn therclass-to-disease	Hemorrhage	Hemorrhage	C0019080	P
1_000009	MeSH_PA	D015718	Fibrin Tissue Adhesive	103170-82-7	Fibrin Tissue Adhesive	ChemID+	exact								Fibrin Tissue Adhesive		103170-82-7	exact											Fibrin Tissue Adhesive	C0016004	exact				A1.4.1.1.1_Pharmacologic Substance	A1.4.1.1.2_Biomedical or Dental Material	A1.4.1.2.1.7_Amino Acid, Peptide, or Protein				#VALUE!	Surgical Fixation Devices	Surgical Fixation Devices	Y	exact (CUI-based)	Surgical Fixation Devices	Surgical Fixation Devices	C1721086	P
1_000010	MeSH_PA	D015718	Fibrin Tissue Adhesive	103170-82-7	Fibrin Tissue Adhesive	ChemID+	exact								Fibrin Tissue Adhesive		103170-82-7	exact											Fibrin Tissue Adhesive	C0016004	exact				A1.4.1.1.1_Pharmacologic Substance	A1.4.1.1.2_Biomedical or Dental Material	A1.4.1.2.1.7_Amino Acid, Peptide, or Protein				#VALUE!	Tissue Adhesives	Tissue Adhesives	Y	quasi syn therclass-to-disease	Tissue Damage	Tissue Damage	C0010957	P
1_000011	ChEBI		organochlorine insecticide					organochlorine insecticide	25705		exact																		Organochlorine Insecticide	C0021579	exact				A1.4.1.1.5_Hazardous or Poisonous Substance	A1.4.1.2.1_Organic Chemical			cide		#VALUE!	insecticide	insecticide	Y	quasi syn therclass-to-disease	Infestation By Insect	Infestation By Insect	C0277344	P
1_000012	ChEBI		organochlorine pesticide					organochlorine pesticide	38656		exact																		Organochlorine Pesticide	C0392143	exact				A1.4.1.1.5_Hazardous or Poisonous Substance	A1.4.1.2.1_Organic Chemical					#VALUE!	pesticide	pesticide	Y	quasi syn therclass-to-function	Pesticide Interaction	Pesticide Interaction	C0597202	P
1_000013	MeSH_PA	C546060	hydrated silica gel-based toothpaste	112926-00-8	Hydrated silica	ChemID+	NT app								Hydrated silica		112926-00-8	NT app				hydrated silica gel-based toothpaste	C546060		exact				Hydrated Silica Gel-Based Toothpaste	C2974024	exact				A1.4.1.1.2_Biomedical or Dental Material						#VALUE!	Cosmetics	Cosmetics	Y	exact (CUI-based)	Cosmetics	Cosmetics	C0010164	P
1_000014	MeSH_PA	C546060	hydrated silica gel-based toothpaste	112926-00-8	Hydrated silica	ChemID+	NT app								Hydrated silica		112926-00-8	NT app				hydrated silica gel-based toothpaste	C546060		exact				Hydrated Silica Gel-Based Toothpaste	C2974024	exact				A1.4.1.1.2_Biomedical or Dental Material						#VALUE!	Dentifrices	Dentifrices	Y	quasi syn therclass-to-disease	Tooth Diseases	Tooth Diseases	C0040435	P
1_000015	MeSH_PA	D019422	Dietary Sucrose												Dietary Sucrose		D019422000	exact				Dietary Sucrose	D019422		exact				Dietary Sucrose	C0376597	exact				A1.4.1.2.1.8_Carbohydrate	A1.4.3_Food					#VALUE!	Flavoring Agents	Flavoring Agents	Y	quasi syn therclass-to-function	Flavor Perception	Flavor Perception	C0699771	P
1_000016	MeSH_PA	D019422	Dietary Sucrose												Dietary Sucrose		D019422000	exact				Dietary Sucrose	D019422		exact				Dietary Sucrose	C0376597	exact				A1.4.1.2.1.8_Carbohydrate	A1.4.3_Food					#VALUE!	Food Additives	Food Additives	Y	exact (CUI-based)	Food Additives	Food Additives	C0016453	P
1_000017	MeSH_PA	D019422	Dietary Sucrose												Dietary Sucrose		D019422000	exact				Dietary Sucrose	D019422		exact				Dietary Sucrose	C0376597	exact				A1.4.1.2.1.8_Carbohydrate	A1.4.3_Food					#VALUE!	Sweetening Agents	Sweetening Agents	Y	quasi syn therclass-to-function	Sweet Taste Perception	Sweet Taste Perception	C1154613	P
1_000018	MeSH_PA	C003438	thiazolidine-4-carboxylic acid	444-27-9	Timonacic	ChemID+	<syn per source>	thioproline	64564	444-27-9	<syn per source>	Thiazolidine-4-carboxylic acid	exact		Timonacic	Timonacic [INN]	444-27-9	<syn per source>	Thiazolidine-4-carboxylic acid	exact		thiazolidine-4-carboxylic acid	C003438	444-27-9	exact				Thiazolidine-4-Carboxylic Acid	C0076425	exact				A1.4.1.1.1_Pharmacologic Substance	A1.4.1.2.1_Organic Chemical					#VALUE!	Antidotes	Antidotes	Y	quasi syn therclass-to-disease	Poisoning	Poisoning	C0032343	P
1_000019	MeSH_PA	C003438	thiazolidine-4-carboxylic acid	444-27-9	Timonacic	ChemID+	<syn per source>	thioproline	64564	444-27-9	<syn per source>	Thiazolidine-4-carboxylic acid	exact		Timonacic	Timonacic [INN]	444-27-9	<syn per source>	Thiazolidine-4-carboxylic acid	exact		thiazolidine-4-carboxylic acid	C003438	444-27-9	exact				Thiazolidine-4-Carboxylic Acid	C0076425	exact				A1.4.1.1.1_Pharmacologic Substance	A1.4.1.2.1_Organic Chemical			anti		#VALUE!	Antineoplastic Agents	Antineoplastic Agents	Y	quasi syn therclass-to-disease	Malignant Neoplasms	Malignant Neoplasms	C0006826	P
1_000020	MeSH_PA	C003438	thiazolidine-4-carboxylic acid	444-27-9	Timonacic	ChemID+	<syn per source>	thioproline	64564	444-27-9	<syn per source>	Thiazolidine-4-carboxylic acid	exact		Timonacic	Timonacic [INN]	444-27-9	<syn per source>	Thiazolidine-4-carboxylic acid	exact		thiazolidine-4-carboxylic acid	C003438	444-27-9	exact				Thiazolidine-4-Carboxylic Acid	C0076425	exact				A1.4.1.1.1_Pharmacologic Substance	A1.4.1.2.1_Organic Chemical			anti		#VALUE!	Antioxidants	Antioxidants	Y	quasi syn therclass-to-disease	Free Radical Oxidation Of Tissue	Free Radical Oxidation Of Tissue	C0599059	P
1_000021	MeSH_PA	C003438	thiazolidine-4-carboxylic acid	444-27-9	Timonacic	ChemID+	<syn per source>	thioproline	64564	444-27-9	<syn per source>	Thiazolidine-4-carboxylic acid	exact		Timonacic	Timonacic [INN]	444-27-9	<syn per source>	Thiazolidine-4-carboxylic acid	exact		thiazolidine-4-carboxylic acid	C003438	444-27-9	exact				Thiazolidine-4-Carboxylic Acid	C0076425	exact				A1.4.1.1.1_Pharmacologic Substance	A1.4.1.2.1_Organic Chemical					#VALUE!	Cardiovascular Agents	Cardiovascular Agents	Y	quasi syn therclass-to-disease	Cardiovascular Diseases	Cardiovascular Diseases	C0007222	P
1_000022	MeSH_PA	C003438	thiazolidine-4-carboxylic acid	444-27-9	Timonacic	ChemID+	<syn per source>	thioproline	64564	444-27-9	<syn per source>	Thiazolidine-4-carboxylic acid	exact		Timonacic	Timonacic [INN]	444-27-9	<syn per source>	Thiazolidine-4-carboxylic acid	exact		thiazolidine-4-carboxylic acid	C003438	444-27-9	exact				Thiazolidine-4-Carboxylic Acid	C0076425	exact				A1.4.1.1.1_Pharmacologic Substance	A1.4.1.2.1_Organic Chemical			causes		#VALUE!	Protective Agents	Protective Agents	Y	quasi syn therclass-to-function	Protective Drug Effect	Protective Drug Effect	C0678771	P
1_000023	MeSH_PA	C002041	1,5-difluoro-2,4-dinitrobenzene	327-92-4	1,5-Difluoro-2,4-dinitrobenzene	ChemID+	exact								1,5-Difluoro-2,4-dinitrobenzene		327-92-4	exact				1,5-difluoro-2,4-dinitrobenzene	C002041	327-92-4	exact				1,5-Difluoro-2,4-Dinitrobenzene	C0044034	exact				A1.4.1.1.4_Indicator, Reagent, or Diagnostic Aid	A1.4.1.2.1_Organic Chemical					#VALUE!	Cross-Linking Reagents	Cross-Linking Reagents	Y	exact (CUI-based)	Cross-Linking Reagents	Cross-Linking Reagents	C0010360	P
1_000024	MeSH_PA	C002041	1,5-difluoro-2,4-dinitrobenzene	327-92-4	1,5-Difluoro-2,4-dinitrobenzene	ChemID+	exact								1,5-Difluoro-2,4-dinitrobenzene		327-92-4	exact				1,5-difluoro-2,4-dinitrobenzene	C002041	327-92-4	exact				1,5-Difluoro-2,4-Dinitrobenzene	C0044034	exact				A1.4.1.1.4_Indicator, Reagent, or Diagnostic Aid	A1.4.1.2.1_Organic Chemical					#VALUE!	Indicators and Reagents	Indicators and Reagents	Y	exact (CUI-based)	Indicators And Reagents	Indicators And Reagents	C0021213	P
1_000025	MeSH_PA	C017367	1-hexylcarbamoyl-5-fluorouracil	61422-45-5	Carmofur	ChemID+	<syn per source>								Carmofur	Carmofur [INN:JAN]	61422-45-5	<syn per source>	1-Hexylcarbamoyl-5-fluorouracil	exact		1-hexylcarbamoyl-5-fluorouracil	C017367	61422-45-5	exact				1-Hexylcarbamoyl-5-Fluorouracil	C0044401	exact				A1.4.1.1.1_Pharmacologic Substance	A1.4.1.2.1.5_Nucleic Acid, Nucleoside, or Nucleotide			anti		#VALUE!	Antineoplastic Agents	Antineoplastic Agents	Y	quasi syn therclass-to-disease	Malignant Neoplasms	Malignant Neoplasms	C0006826	P
1_000026	MeSH_PA	C014211	2,3,7,8-tetrachlorodibenzofuran	51207-31-9	2,3,7,8-Tetrachlorodibenzofuran	ChemID+	exact	2,3,7,8-Tetrachlorodibenzofuran	81507		exact				2,3,7,8-Tetrachlorodibenzofuran		51207-31-9	exact				2,3,7,8-tetrachlorodibenzofuran	C014211	51207-31-9	exact				2,3,7,8-Tetrachlorodibenzofuran	C0045334	exact				A1.4.1.1.5_Hazardous or Poisonous Substance	A1.4.1.2.1_Organic Chemical					#VALUE!	Environmental Pollutants	Environmental Pollutants	Y	quasi syn therclass-to-function	Pollutant Interaction	Pollutant Interaction	C0597263	P
1_000027	MeSH_PA	C027717	2,3-naphthalenedicarboxaldehyde	7149-49-7	2,3-Naphthalenedicarboxaldehyde	ChemID+	exact								2,3-Naphthalenedicarboxaldehyde		7149-49-7	exact				2,3-naphthalenedicarboxaldehyde	C027717	7149-49-7	exact				2,3-Naphthalenedicarboxaldehyde	C0045407	exact				A1.4.1.1.1_Pharmacologic Substance	A1.4.1.2.1_Organic Chemical					#VALUE!	Indicators and Reagents	Indicators and Reagents	Y	exact (CUI-based)	Indicators And Reagents	Indicators And Reagents	C0021213	P
1_000028	MeSH_PA	C029262	2,3-piperidinedicarboxylic acid	46026-75-9	2,3-Piperidinedicarboxylic acid	ChemID+	exact								2,3-Piperidinedicarboxylic acid		46026-75-9	exact				2,3-piperidinedicarboxylic acid	C029262	46026-75-9	exact				2,3-Piperidinedicarboxylic Acid	C0045412	exact				A1.4.1.1.1_Pharmacologic Substance	A1.4.1.2.1_Organic Chemical			anti		#VALUE!	Anticonvulsants	Anticonvulsants	Y	quasi syn therclass-to-disease	Convulsions	Convulsions	C0009951	P
1_000029	MeSH_PA	C029262	2,3-piperidinedicarboxylic acid	46026-75-9	2,3-Piperidinedicarboxylic acid	ChemID+	exact								2,3-Piperidinedicarboxylic acid		46026-75-9	exact				2,3-piperidinedicarboxylic acid	C029262	46026-75-9	exact				2,3-Piperidinedicarboxylic Acid	C0045412	exact				A1.4.1.1.1_Pharmacologic Substance	A1.4.1.2.1_Organic Chemical					#VALUE!	Central Nervous System Agents	Central Nervous System Agents	Y	quasi syn therclass-to-disease	Cns Disorder	Cns Disorder	C0007682	P
1_000030	MeSH_PA	C029262	2,3-piperidinedicarboxylic acid	46026-75-9	2,3-Piperidinedicarboxylic acid	ChemID+	exact								2,3-Piperidinedicarboxylic acid		46026-75-9	exact				2,3-piperidinedicarboxylic acid	C029262	46026-75-9	exact				2,3-Piperidinedicarboxylic Acid	C0045412	exact				A1.4.1.1.1_Pharmacologic Substance	A1.4.1.2.1_Organic Chemical					#VALUE!	Excitatory Amino Acid Agents	Excitatory Amino Acid Agents	Y	NT + quasi syn therclass-to-function	Excitatory Synaptic Transmission	Excitatory Synaptic Transmission	C0234107	P
1_000031	MeSH_PA	C029262	2,3-piperidinedicarboxylic acid	46026-75-9	2,3-Piperidinedicarboxylic acid	ChemID+	exact								2,3-Piperidinedicarboxylic acid		46026-75-9	exact				2,3-piperidinedicarboxylic acid	C029262	46026-75-9	exact				2,3-Piperidinedicarboxylic Acid	C0045412	exact				A1.4.1.1.1_Pharmacologic Substance	A1.4.1.2.1_Organic Chemical			antagonist	antagonist	#VALUE!	Excitatory Amino Acid Antagonists	Excitatory Amino Acid Antagonists	Y	NT + quasi syn therclass-to-function	Excitatory Synaptic Transmission	Excitatory Synaptic Transmission	C0234107	P
1_000032	MeSH_PA	C029262	2,3-piperidinedicarboxylic acid	46026-75-9	2,3-Piperidinedicarboxylic acid	ChemID+	exact								2,3-Piperidinedicarboxylic acid		46026-75-9	exact				2,3-piperidinedicarboxylic acid	C029262	46026-75-9	exact				2,3-Piperidinedicarboxylic Acid	C0045412	exact				A1.4.1.1.1_Pharmacologic Substance	A1.4.1.2.1_Organic Chemical					#VALUE!	Neurotransmitter Agents	Neurotransmitter Agents	Y	quasi syn therclass-to-function	neurotransmission	Synaptic Transmission	C0027793	S
1_000033	MeSH_PA	C012729	2-amino-4-phosphonobutyric acid	6323-99-5	2-Amino-4-phosphonobutyric acid	ChemID+	exact								2-Amino-4-phosphonobutyric acid		6323-99-5	exact				2-amino-4-phosphonobutyric acid	C012729	6323-99-5	exact				2-Amino-4-Phosphonobutyric Acid	C0045845	exact				A1.4.1.1.1_Pharmacologic Substance	A1.4.1.2.1_Organic Chemical			anti		#VALUE!	Anticonvulsants	Anticonvulsants	Y	quasi syn therclass-to-disease	Convulsions	Convulsions	C0009951	P
1_000034	MeSH_PA	C012729	2-amino-4-phosphonobutyric acid	6323-99-5	2-Amino-4-phosphonobutyric acid	ChemID+	exact								2-Amino-4-phosphonobutyric acid		6323-99-5	exact				2-amino-4-phosphonobutyric acid	C012729	6323-99-5	exact				2-Amino-4-Phosphonobutyric Acid	C0045845	exact				A1.4.1.1.1_Pharmacologic Substance	A1.4.1.2.1_Organic Chemical					#VALUE!	Central Nervous System Agents	Central Nervous System Agents	Y	quasi syn therclass-to-disease	Cns Disorder	Cns Disorder	C0007682	P
1_000035	MeSH_PA	C012729	2-amino-4-phosphonobutyric acid	6323-99-5	2-Amino-4-phosphonobutyric acid	ChemID+	exact								2-Amino-4-phosphonobutyric acid		6323-99-5	exact				2-amino-4-phosphonobutyric acid	C012729	6323-99-5	exact				2-Amino-4-Phosphonobutyric Acid	C0045845	exact				A1.4.1.1.1_Pharmacologic Substance	A1.4.1.2.1_Organic Chemical					#VALUE!	Excitatory Amino Acid Agents	Excitatory Amino Acid Agents	Y	NT + quasi syn therclass-to-function	Excitatory Synaptic Transmission	Excitatory Synaptic Transmission	C0234107	P
1_000036	MeSH_PA	C012729	2-amino-4-phosphonobutyric acid	6323-99-5	2-Amino-4-phosphonobutyric acid	ChemID+	exact								2-Amino-4-phosphonobutyric acid		6323-99-5	exact				2-amino-4-phosphonobutyric acid	C012729	6323-99-5	exact				2-Amino-4-Phosphonobutyric Acid	C0045845	exact				A1.4.1.1.1_Pharmacologic Substance	A1.4.1.2.1_Organic Chemical			agonist	agonist	23	Excitatory Amino Acid Agonists	Excitatory Amino Acid Agonists	Y	NT + quasi syn therclass-to-function	Excitatory Synaptic Transmission	Excitatory Synaptic Transmission	C0234107	P
1_000037	MeSH_PA	C012729	2-amino-4-phosphonobutyric acid	6323-99-5	2-Amino-4-phosphonobutyric acid	ChemID+	exact								2-Amino-4-phosphonobutyric acid		6323-99-5	exact				2-amino-4-phosphonobutyric acid	C012729	6323-99-5	exact				2-Amino-4-Phosphonobutyric Acid	C0045845	exact				A1.4.1.1.1_Pharmacologic Substance	A1.4.1.2.1_Organic Chemical					#VALUE!	Neurotransmitter Agents	Neurotransmitter Agents	Y	quasi syn therclass-to-function	neurotransmission	Synaptic Transmission	C0027793	S
1_000038	MeSH_PA	C107349	2-chloro-5-hydroxyphenylglycine												2-Chloro-5-hydroxyphenylglycine		C107349000	exact				2-chloro-5-hydroxyphenylglycine	C107349		exact				2-Chloro-5-Hydroxyphenylglycine	C0664038	exact				A1.4.1.1.1_Pharmacologic Substance	A1.4.1.2.1_Organic Chemical					#VALUE!	Excitatory Amino Acid Agents	Excitatory Amino Acid Agents	Y	NT + quasi syn therclass-to-function	Excitatory Synaptic Transmission	Excitatory Synaptic Transmission	C0234107	P
1_000039	MeSH_PA	C107349	2-chloro-5-hydroxyphenylglycine												2-Chloro-5-hydroxyphenylglycine		C107349000	exact				2-chloro-5-hydroxyphenylglycine	C107349		exact				2-Chloro-5-Hydroxyphenylglycine	C0664038	exact				A1.4.1.1.1_Pharmacologic Substance	A1.4.1.2.1_Organic Chemical			agonist	agonist	23	Excitatory Amino Acid Agonists	Excitatory Amino Acid Agonists	Y	NT + quasi syn therclass-to-function	Excitatory Synaptic Transmission	Excitatory Synaptic Transmission	C0234107	P
1_000040	MeSH_PA	C107349	2-chloro-5-hydroxyphenylglycine												2-Chloro-5-hydroxyphenylglycine		C107349000	exact				2-chloro-5-hydroxyphenylglycine	C107349		exact				2-Chloro-5-Hydroxyphenylglycine	C0664038	exact				A1.4.1.1.1_Pharmacologic Substance	A1.4.1.2.1_Organic Chemical					#VALUE!	Neurotransmitter Agents	Neurotransmitter Agents	Y	quasi syn therclass-to-function	neurotransmission	Synaptic Transmission	C0027793	S
1_000041	MeSH_PA	C056034	2'-methyl-2'-deoxyidenecytidine	119804-96-5	2'-Methyl-2'-deoxyidenecytidine	ChemID+	exact								2'-Methyl-2'-deoxyidenecytidine		119804-96-5	exact				2'-methyl-2'-deoxyidenecytidine	C056034	119804-96-5	exact				2'-Methyl-2'-Deoxyidenecytidine	C0045176	exact				A1.4.1.1.1_Pharmacologic Substance	A1.4.1.2.1.5_Nucleic Acid, Nucleoside, or Nucleotide			anti		#VALUE!	Anti-Infective Agents	Anti-Infective Agents	Y	quasi syn therclass-to-disease	Infection	Infection	C0021311	P
1_000042	MeSH_PA	C056034	2'-methyl-2'-deoxyidenecytidine	119804-96-5	2'-Methyl-2'-deoxyidenecytidine	ChemID+	exact								2'-Methyl-2'-deoxyidenecytidine		119804-96-5	exact				2'-methyl-2'-deoxyidenecytidine	C056034	119804-96-5	exact				2'-Methyl-2'-Deoxyidenecytidine	C0045176	exact				A1.4.1.1.1_Pharmacologic Substance	A1.4.1.2.1.5_Nucleic Acid, Nucleoside, or Nucleotide			anti		#VALUE!	Antineoplastic Agents	Antineoplastic Agents	Y	quasi syn therclass-to-disease	Malignant Neoplasms	Malignant Neoplasms	C0006826	P
1_000043	MeSH_PA	C056034	2'-methyl-2'-deoxyidenecytidine	119804-96-5	2'-Methyl-2'-deoxyidenecytidine	ChemID+	exact								2'-Methyl-2'-deoxyidenecytidine		119804-96-5	exact				2'-methyl-2'-deoxyidenecytidine	C056034	119804-96-5	exact				2'-Methyl-2'-Deoxyidenecytidine	C0045176	exact				A1.4.1.1.1_Pharmacologic Substance	A1.4.1.2.1.5_Nucleic Acid, Nucleoside, or Nucleotide			anti		#VALUE!	Antiviral Agents	Antiviral Agents	Y	quasi syn therclass-to-disease	Virus Diseases	Virus Diseases	C0042769	P
1_000044	MeSH_PA	C056034	2'-methyl-2'-deoxyidenecytidine	119804-96-5	2'-Methyl-2'-deoxyidenecytidine	ChemID+	exact								2'-Methyl-2'-deoxyidenecytidine		119804-96-5	exact				2'-methyl-2'-deoxyidenecytidine	C056034	119804-96-5	exact				2'-Methyl-2'-Deoxyidenecytidine	C0045176	exact				A1.4.1.1.1_Pharmacologic Substance	A1.4.1.2.1.5_Nucleic Acid, Nucleoside, or Nucleotide			isa	isa	Inhibitors	Enzyme Inhibitors	Enzyme Inhibitors	Y	exact (CUI-based)	Enzyme Inhibitors	Enzyme Inhibitors	C0014432	P
1_000045	MeSH_PA	C008658	2-nitro-5-thiocyanobenzoic acid	30211-77-9	2-Nitro-5-thiocyanobenzoic acid	ChemID+	exact								2-Nitro-5-thiocyanobenzoic acid		30211-77-9	exact				2-nitro-5-thiocyanobenzoic acid	C008658	30211-77-9	exact				2-Nitro-5-Thiocyanobenzoic Acid	C0046431	exact				A1.4.1.1.1_Pharmacologic Substance	A1.4.1.2.1_Organic Chemical			isa	isa	Inhibitors	Enzyme Inhibitors	Enzyme Inhibitors	Y	exact (CUI-based)	Enzyme Inhibitors	Enzyme Inhibitors	C0014432	P
1_000046	MeSH_PA	C008658	2-nitro-5-thiocyanobenzoic acid	30211-77-9	2-Nitro-5-thiocyanobenzoic acid	ChemID+	exact								2-Nitro-5-thiocyanobenzoic acid		30211-77-9	exact				2-nitro-5-thiocyanobenzoic acid	C008658	30211-77-9	exact				2-Nitro-5-Thiocyanobenzoic Acid	C0046431	exact				A1.4.1.1.1_Pharmacologic Substance	A1.4.1.2.1_Organic Chemical					#VALUE!	Indicators and Reagents	Indicators and Reagents	Y	exact (CUI-based)	Indicators And Reagents	Indicators And Reagents	C0021213	P
1_000047	MeSH_PA	C023035	3,4,5,3',4'-pentachlorobiphenyl	57465-28-8	3,4,5,3',4'-Pentachlorobiphenyl	ChemID+	exact	3,3',4,4',5-pentachlorobiphenyl	34317	57465-28-8	<syn per source>	3,4,5,3',4'-Pentachlorobiphenyl	exact		3,4,5,3',4'-Pentachlorobiphenyl		57465-28-8	exact				3,4,5,3',4'-pentachlorobiphenyl	C023035	57465-28-8	exact				3,4,5,3',4'-Pentachlorobiphenyl	C0046929	exact				A1.4.1.1.5_Hazardous or Poisonous Substance	A1.4.1.2.1_Organic Chemical			antagonist	antagonist	#VALUE!	Estrogen Antagonists	Estrogen Antagonists	Y	quasi syn therclass-to-function	Estrogen Receptor Activity	Estrogen Receptor Activity	C1148776	P
1_000048	MeSH_PA	C023035	3,4,5,3',4'-pentachlorobiphenyl	57465-28-8	3,4,5,3',4'-Pentachlorobiphenyl	ChemID+	exact	3,3',4,4',5-pentachlorobiphenyl	34317	57465-28-8	<syn per source>	3,4,5,3',4'-Pentachlorobiphenyl	exact		3,4,5,3',4'-Pentachlorobiphenyl		57465-28-8	exact				3,4,5,3',4'-pentachlorobiphenyl	C023035	57465-28-8	exact				3,4,5,3',4'-Pentachlorobiphenyl	C0046929	exact				A1.4.1.1.5_Hazardous or Poisonous Substance	A1.4.1.2.1_Organic Chemical			modulator		#VALUE!	Estrogen Receptor Modulators	Estrogen Receptor Modulators	Y	quasi syn therclass-to-function	Estrogen Receptor Activity	Estrogen Receptor Activity	C1148776	P
1_000049	MeSH_PA	C023035	3,4,5,3',4'-pentachlorobiphenyl	57465-28-8	3,4,5,3',4'-Pentachlorobiphenyl	ChemID+	exact	3,3',4,4',5-pentachlorobiphenyl	34317	57465-28-8	<syn per source>	3,4,5,3',4'-Pentachlorobiphenyl	exact		3,4,5,3',4'-Pentachlorobiphenyl		57465-28-8	exact				3,4,5,3',4'-pentachlorobiphenyl	C023035	57465-28-8	exact				3,4,5,3',4'-Pentachlorobiphenyl	C0046929	exact				A1.4.1.1.5_Hazardous or Poisonous Substance	A1.4.1.2.1_Organic Chemical			antagonist	antagonist	#VALUE!	Hormone Antagonists	Hormone Antagonists	Y	quasi syn therclass-to-function	Hormone Activity	Hormone Activity	C1149475	P
1_000050	MeSH_PA	C023035	3,4,5,3',4'-pentachlorobiphenyl	57465-28-8	3,4,5,3',4'-Pentachlorobiphenyl	ChemID+	exact	3,3',4,4',5-pentachlorobiphenyl	34317	57465-28-8	<syn per source>	3,4,5,3',4'-Pentachlorobiphenyl	exact		3,4,5,3',4'-Pentachlorobiphenyl		57465-28-8	exact				3,4,5,3',4'-pentachlorobiphenyl	C023035	57465-28-8	exact				3,4,5,3',4'-Pentachlorobiphenyl	C0046929	exact				A1.4.1.1.5_Hazardous or Poisonous Substance	A1.4.1.2.1_Organic Chemical				affects	#VALUE!	Hormones, Hormone Substitutes, and Hormone Antagonists	Hormones, Hormone Substitutes, and Hormone Antagonists	Y	quasi syn therclass-to-function	Hormone Activity	Hormone Activity	C1149475	P
1_000051	MeSH_PA	C053450	4-des-dimethylaminotetracycline	2444-65-7	4-Des-dimethylaminotetracycline	ChemID+	exact								4-Des-dimethylaminotetracycline		2444-65-7	exact				4-des-dimethylaminotetracycline	C053450	2444-65-7	exact				4-Des-Dimethylaminotetracycline	C0048233	exact				A1.4.1.1.1_Pharmacologic Substance	A1.4.1.2.1_Organic Chemical			isa	isa	Inhibitors	Enzyme Inhibitors	Enzyme Inhibitors	Y	exact (CUI-based)	Enzyme Inhibitors	Enzyme Inhibitors	C0014432	P
1_000052	MeSH_PA	C053450	4-des-dimethylaminotetracycline	2444-65-7	4-Des-dimethylaminotetracycline	ChemID+	exact								4-Des-dimethylaminotetracycline		2444-65-7	exact				4-des-dimethylaminotetracycline	C053450	2444-65-7	exact				4-Des-Dimethylaminotetracycline	C0048233	exact				A1.4.1.1.1_Pharmacologic Substance	A1.4.1.2.1_Organic Chemical			inhibitor	inhibits	Inhibitors	Protease Inhibitors	Protease Inhibitors	Y	quasi syn therclass-to-function	Protease Activity	Protease Activity	C2263455	P
1_000053	MeSH_PA	C030360	5-(2-iodovinyl)-2'-deoxyuridine	87727-68-2	5-(2-Iodovinyl)-2'-deoxyuridine	ChemID+	exact								5-(2-Iodovinyl)-2'-deoxyuridine		87727-68-2	exact				5-(2-iodovinyl)-2'-deoxyuridine	C030360	87727-68-2	exact				5-(2-Iodovinyl)-2'-Deoxyuridine	C0048983	exact				A1.4.1.1.1_Pharmacologic Substance	A1.4.1.2.1.5_Nucleic Acid, Nucleoside, or Nucleotide			anti		#VALUE!	Anti-Infective Agents	Anti-Infective Agents	Y	quasi syn therclass-to-disease	Infection	Infection	C0021311	P
1_000054	MeSH_PA	C030360	5-(2-iodovinyl)-2'-deoxyuridine	87727-68-2	5-(2-Iodovinyl)-2'-deoxyuridine	ChemID+	exact								5-(2-Iodovinyl)-2'-deoxyuridine		87727-68-2	exact				5-(2-iodovinyl)-2'-deoxyuridine	C030360	87727-68-2	exact				5-(2-Iodovinyl)-2'-Deoxyuridine	C0048983	exact				A1.4.1.1.1_Pharmacologic Substance	A1.4.1.2.1.5_Nucleic Acid, Nucleoside, or Nucleotide			anti		#VALUE!	Antiviral Agents	Antiviral Agents	Y	quasi syn therclass-to-disease	Virus Diseases	Virus Diseases	C0042769	P
1_000055	MeSH_PA	C018080	5-hydroxymethyl-2'-deoxyuridine	5116-24-5	5-Hydroxymethyl-2'-deoxyuridine	ChemID+	exact	5-hydroxymethyl-2'-deoxyuridine	61288	5116-24-5	exact				5-Hydroxymethyl-2'-deoxyuridine		5116-24-5	exact				5-hydroxymethyl-2'-deoxyuridine	C018080	5116-24-5	exact				5-Hydroxymethyl-2'-Deoxyuridine	C0049238	exact				A1.4.1.1.1_Pharmacologic Substance	A1.4.1.2.1.5_Nucleic Acid, Nucleoside, or Nucleotide			anti		#VALUE!	Antineoplastic Agents	Antineoplastic Agents	Y	quasi syn therclass-to-disease	Malignant Neoplasms	Malignant Neoplasms	C0006826	P
1_000056	MeSH_PA	C044612	6-methoxy-2-naphthylacetic acid	23981-47-7	6-Methoxy-2-naphthylacetic acid	ChemID+	exact	(6-methoxy-2-naphthyl)acetic acid	35628	23981-47-7	<syn per source>	6-Methoxy-2-naphthylacetic acid	exact		6-Methoxy-2-naphthylacetic acid		23981-47-7	exact				6-methoxy-2-naphthylacetic acid	C044612	23981-47-7	exact				6-Methoxy-2-Naphthylacetic Acid	C0049640	exact				A1.4.1.1.1_Pharmacologic Substance	A1.4.1.2.1_Organic Chemical			isa	isa	Inhibitors	Enzyme Inhibitors	Enzyme Inhibitors	Y	exact (CUI-based)	Enzyme Inhibitors	Enzyme Inhibitors	C0014432	P
1_000057	MeSH_PA	C033118	acetyl tert-butyl dimethylindan	13171-00-1	acetyl tert-butyl dimethylindan	CTD	exact								1H-Indene, 6-(1,1-dimethylethyl)-2,3-dihydro-1,1-dimethyl-		3605-31-0	NT salt/deriv/analog/df + <syn per source>	6-(tert-Butyl)-1,1-dimethylindan	NT salt/deriv/analog/df		acetyl tert-butyl dimethylindan	C033118	13171-00-1	exact				Acetyl Tert-Butyl Dimethylindan	C0377472	exact				A1.4.1.2.1_Organic Chemical						#VALUE!	Cosmetics	Cosmetics	Y	exact (CUI-based)	Cosmetics	Cosmetics	C0010164	P
1_000058	MeSH_PA	C033118	acetyl tert-butyl dimethylindan	13171-00-1	acetyl tert-butyl dimethylindan	CTD	exact								1H-Indene, 6-(1,1-dimethylethyl)-2,3-dihydro-1,1-dimethyl-		3605-31-0	NT salt/deriv/analog/df + <syn per source>	6-(tert-Butyl)-1,1-dimethylindan	NT salt/deriv/analog/df		acetyl tert-butyl dimethylindan	C033118	13171-00-1	exact				Acetyl Tert-Butyl Dimethylindan	C0377472	exact				A1.4.1.2.1_Organic Chemical						#VALUE!	Perfume	Perfume	Y	exact (CUI-based)	Perfume	Perfume	C0031000	P
1_000059	MeSH_PA	C063261	acetylleucyl-leucyl-norleucinal	110044-82-1	Acetylleucyl-leucyl-norleucinal	ChemID+	exact	acetylleucyl-leucyl-norleucinal	2423	110044-82-1	exact				Acetylleucyl-leucyl-norleucinal		110044-82-1	exact				acetylleucyl-leucyl-norleucinal	C063261	110044-82-1	exact				Acetylleucyl-Leucyl-Norleucinal	C0081446	exact				A1.4.1.1.1_Pharmacologic Substance	A1.4.1.2.1.7_Amino Acid, Peptide, or Protein			inhibitor	inhibits	Inhibitors	Cysteine Proteinase Inhibitors	Cysteine Proteinase Inhibitors	Y	quasi syn therclass-to-function	Cysteine Protease Activity	Cysteine Protease Activity	C1150124	P
1_000060	MeSH_PA	C063261	acetylleucyl-leucyl-norleucinal	110044-82-1	Acetylleucyl-leucyl-norleucinal	ChemID+	exact	acetylleucyl-leucyl-norleucinal	2423	110044-82-1	exact				Acetylleucyl-leucyl-norleucinal		110044-82-1	exact				acetylleucyl-leucyl-norleucinal	C063261	110044-82-1	exact				Acetylleucyl-Leucyl-Norleucinal	C0081446	exact				A1.4.1.1.1_Pharmacologic Substance	A1.4.1.2.1.7_Amino Acid, Peptide, or Protein			isa	isa	Inhibitors	Enzyme Inhibitors	Enzyme Inhibitors	Y	exact (CUI-based)	Enzyme Inhibitors	Enzyme Inhibitors	C0014432	P
1_000061	MeSH_PA	C063261	acetylleucyl-leucyl-norleucinal	110044-82-1	Acetylleucyl-leucyl-norleucinal	ChemID+	exact	acetylleucyl-leucyl-norleucinal	2423	110044-82-1	exact				Acetylleucyl-leucyl-norleucinal		110044-82-1	exact				acetylleucyl-leucyl-norleucinal	C063261	110044-82-1	exact				Acetylleucyl-Leucyl-Norleucinal	C0081446	exact				A1.4.1.1.1_Pharmacologic Substance	A1.4.1.2.1.7_Amino Acid, Peptide, or Protein			inhibitor	inhibits	Inhibitors	Protease Inhibitors	Protease Inhibitors	Y	quasi syn therclass-to-function	Protease Activity	Protease Activity	C2263455	P
1_000062	MeSH_PA	C021630	bis(3,5-dibromosalicyl)fumarate	71337-53-6	Bis(3,5-dibromosalicyl)fumarate	ChemID+	exact								Bis(3,5-dibromosalicyl)fumarate		71337-53-6	exact				bis(3,5-dibromosalicyl)fumarate	C021630	71337-53-6	exact				Bis(3,5-Dibromosalicyl)Fumarate	C0053698	exact				A1.4.1.1.1_Pharmacologic Substance	A1.4.1.2.1_Organic Chemical					#VALUE!	Cross-Linking Reagents	Cross-Linking Reagents	Y	exact (CUI-based)	Cross-Linking Reagents	Cross-Linking Reagents	C0010360	P
1_000063	MeSH_PA	C021630	bis(3,5-dibromosalicyl)fumarate	71337-53-6	Bis(3,5-dibromosalicyl)fumarate	ChemID+	exact								Bis(3,5-dibromosalicyl)fumarate		71337-53-6	exact				bis(3,5-dibromosalicyl)fumarate	C021630	71337-53-6	exact				Bis(3,5-Dibromosalicyl)Fumarate	C0053698	exact				A1.4.1.1.1_Pharmacologic Substance	A1.4.1.2.1_Organic Chemical					#VALUE!	Indicators and Reagents	Indicators and Reagents	Y	exact (CUI-based)	Indicators And Reagents	Indicators And Reagents	C0021213	P
1_000064	MeSH_PA	C020743	hydrochlorothiazide-triamterene	14124-50-6	Hydrochlorothiazide mixture with Triamterene	ChemID+	<syn per source>								Hydrochlorothiazide mixture with Triamterene		14124-50-6	syn +/- superfluous words	Hydrochlorothiazide-triamterene	exact		hydrochlorothiazide-triamterene	C020743	14124-50-6	exact				Hydrochlorothiazide-Triamterene	C0813211	exact				A1.4.1.1.1_Pharmacologic Substance	A1.4.1.2.1_Organic Chemical			anti		#VALUE!	Antihypertensive Agents	Antihypertensive Agents	Y	quasi syn therclass-to-disease	hypertension	Hypertensive Disease	C0020538	S
1_000065	MeSH_PA	C020743	hydrochlorothiazide-triamterene	14124-50-6	Hydrochlorothiazide mixture with Triamterene	ChemID+	<syn per source>								Hydrochlorothiazide mixture with Triamterene		14124-50-6	syn +/- superfluous words	Hydrochlorothiazide-triamterene	exact		hydrochlorothiazide-triamterene	C020743	14124-50-6	exact				Hydrochlorothiazide-Triamterene	C0813211	exact				A1.4.1.1.1_Pharmacologic Substance	A1.4.1.2.1_Organic Chemical					#VALUE!	Cardiovascular Agents	Cardiovascular Agents	Y	quasi syn therclass-to-disease	Cardiovascular Diseases	Cardiovascular Diseases	C0007222	P
1_000066	MeSH_PA	C020972	pyrrolidine dithiocarbamic acid	25769-03-3	Pyrrolidine dithiocarbamic acid	ChemID+	exact	pyrrolidine dithiocarbamate	78782	25769-03-3	quasi syn acid/-ate	Pyrrolidine dithiocarbamic acid	exact		Pyrrolidine dithiocarbamic acid		25769-03-3	exact				pyrrolidine dithiocarbamic acid	C020972	25769-03-3	exact				Pyrrolidine Dithiocarbamic Acid	C0072781	exact				A1.4.1.1.1_Pharmacologic Substance	A1.4.1.2.1_Organic Chemical			anti		#VALUE!	Antioxidants	Antioxidants	Y	quasi syn therclass-to-disease	Free Radical Oxidation Of Tissue	Free Radical Oxidation Of Tissue	C0599059	P
1_000067	MeSH_PA	C020972	pyrrolidine dithiocarbamic acid	25769-03-3	Pyrrolidine dithiocarbamic acid	ChemID+	exact	pyrrolidine dithiocarbamate	78782	25769-03-3	quasi syn acid/-ate	Pyrrolidine dithiocarbamic acid	exact		Pyrrolidine dithiocarbamic acid		25769-03-3	exact				pyrrolidine dithiocarbamic acid	C020972	25769-03-3	exact				Pyrrolidine Dithiocarbamic Acid	C0072781	exact				A1.4.1.1.1_Pharmacologic Substance	A1.4.1.2.1_Organic Chemical			causes		#VALUE!	Protective Agents	Protective Agents	Y	quasi syn therclass-to-function	Protective Drug Effect	Protective Drug Effect	C0678771	P
1_000068	MeSH_PA	D026423	S-Nitroso-N-Acetylpenicillamine	79032-48-7	S-Nitroso-N-acetylpenicillamine	ChemID+	exact	S-nitroso-N-acetyl-D-penicillamine	77702	79032-48-7	<syn per source>	S-nitroso-N-acetylpenicillamine	exact		S-Nitroso-N-acetylpenicillamine		79032-48-7	exact				S-Nitroso-N-Acetylpenicillamine	D026423	79032-48-7	exact				S-Nitroso-N-Acetylpenicillamine	C0073894	exact				A1.4.1.1.1_Pharmacologic Substance	A1.4.1.1.3_Biologically Active Substance	A1.4.1.2.1_Organic Chemical				#VALUE!	Cardiovascular Agents	Cardiovascular Agents	Y	quasi syn therclass-to-disease	Cardiovascular Diseases	Cardiovascular Diseases	C0007222	P
1_000069	MeSH_PA	D026423	S-Nitroso-N-Acetylpenicillamine	79032-48-7	S-Nitroso-N-acetylpenicillamine	ChemID+	exact	S-nitroso-N-acetyl-D-penicillamine	77702	79032-48-7	<syn per source>	S-nitroso-N-acetylpenicillamine	exact		S-Nitroso-N-acetylpenicillamine		79032-48-7	exact				S-Nitroso-N-Acetylpenicillamine	D026423	79032-48-7	exact				S-Nitroso-N-Acetylpenicillamine	C0073894	exact				A1.4.1.1.1_Pharmacologic Substance	A1.4.1.1.3_Biologically Active Substance	A1.4.1.2.1_Organic Chemical		isa	isa	Inhibitors	Enzyme Inhibitors	Enzyme Inhibitors	Y	exact (CUI-based)	Enzyme Inhibitors	Enzyme Inhibitors	C0014432	P
1_000070	MeSH_PA	D026423	S-Nitroso-N-Acetylpenicillamine	79032-48-7	S-Nitroso-N-acetylpenicillamine	ChemID+	exact	S-nitroso-N-acetyl-D-penicillamine	77702	79032-48-7	<syn per source>	S-nitroso-N-acetylpenicillamine	exact		S-Nitroso-N-acetylpenicillamine		79032-48-7	exact				S-Nitroso-N-Acetylpenicillamine	D026423	79032-48-7	exact				S-Nitroso-N-Acetylpenicillamine	C0073894	exact				A1.4.1.1.1_Pharmacologic Substance	A1.4.1.1.3_Biologically Active Substance	A1.4.1.2.1_Organic Chemical				#VALUE!	Nitric Oxide Donors	Nitric Oxide Donors	Y	quasi syn therclass-to-function	Nitric Oxide Metabolic Process	Nitric Oxide Metabolic Process	C1158468	P
1_000071	MeSH_PA	D026423	S-Nitroso-N-Acetylpenicillamine	79032-48-7	S-Nitroso-N-acetylpenicillamine	ChemID+	exact	S-nitroso-N-acetyl-D-penicillamine	77702	79032-48-7	<syn per source>	S-nitroso-N-acetylpenicillamine	exact		S-Nitroso-N-acetylpenicillamine		79032-48-7	exact				S-Nitroso-N-Acetylpenicillamine	D026423	79032-48-7	exact				S-Nitroso-N-Acetylpenicillamine	C0073894	exact				A1.4.1.1.1_Pharmacologic Substance	A1.4.1.1.3_Biologically Active Substance	A1.4.1.2.1_Organic Chemical		causes		#VALUE!	Vasodilator Agents	Vasodilator Agents	Y	quasi syn therclass-to-function	Vasodilation	Vasodilation	C0042401	P
1_000072	MeSH_PA	C062078	1-(carboxymethylthio)tetradecane	2921-20-2	1-(Carboxymethylthio)tetradecane	ChemID+	exact								1-(Carboxymethylthio)tetradecane		2921-20-2	exact				1-(carboxymethylthio)tetradecane	C062078	2921-20-2	exact				1-(Carboxymethylthio)Tetradecane	C0044232	exact				A1.4.1.2.1_Organic Chemical				anti		#VALUE!	Antioxidants	Antioxidants	Y	quasi syn therclass-to-disease	Free Radical Oxidation Of Tissue	Free Radical Oxidation Of Tissue	C0599059	P
1_000073	MeSH_PA	C062078	1-(carboxymethylthio)tetradecane	2921-20-2	1-(Carboxymethylthio)tetradecane	ChemID+	exact								1-(Carboxymethylthio)tetradecane		2921-20-2	exact				1-(carboxymethylthio)tetradecane	C062078	2921-20-2	exact				1-(Carboxymethylthio)Tetradecane	C0044232	exact				A1.4.1.2.1_Organic Chemical						#VALUE!	Free Radical Scavengers	Free Radical Scavengers	Y	quasi syn therclass-to-function	Free Radical Scavenging [Moa]	Free Radical Scavenging [Moa]	C1517315	P
1_000074	MeSH_PA	C062078	1-(carboxymethylthio)tetradecane	2921-20-2	1-(Carboxymethylthio)tetradecane	ChemID+	exact								1-(Carboxymethylthio)tetradecane		2921-20-2	exact				1-(carboxymethylthio)tetradecane	C062078	2921-20-2	exact				1-(Carboxymethylthio)Tetradecane	C0044232	exact				A1.4.1.2.1_Organic Chemical				causes		#VALUE!	Protective Agents	Protective Agents	Y	quasi syn therclass-to-function	Protective Drug Effect	Protective Drug Effect	C0678771	P
1_000075	MeSH_PA	C027132	1-anilino-8-naphthalenesulfonate	82-76-8	1-Anilino-8-naphthalenesulfonate	ChemID+	exact	8-anilinonaphthalene-1-sulfonic acid	39708	82-76-8	<syn per source>	1-Anilino-8-naphthalenesulfonate	exact		1-Anilino-8-naphthalenesulfonate		82-76-8	exact				1-anilino-8-naphthalenesulfonate	C027132	82-76-8	exact				1-Anilino-8-Naphthalenesulfonate	C0044291	exact				A1.4.1.1.4_Indicator, Reagent, or Diagnostic Aid	A1.4.1.2.1_Organic Chemical					#VALUE!	Coloring Agents	Coloring Agents	Y	exact (CUI-based)	Coloring Agents	Coloring Agents	C1566391	P
1_000076	MeSH_PA	C027132	1-anilino-8-naphthalenesulfonate	82-76-8	1-Anilino-8-naphthalenesulfonate	ChemID+	exact	8-anilinonaphthalene-1-sulfonic acid	39708	82-76-8	<syn per source>	1-Anilino-8-naphthalenesulfonate	exact		1-Anilino-8-naphthalenesulfonate		82-76-8	exact				1-anilino-8-naphthalenesulfonate	C027132	82-76-8	exact				1-Anilino-8-Naphthalenesulfonate	C0044291	exact				A1.4.1.1.4_Indicator, Reagent, or Diagnostic Aid	A1.4.1.2.1_Organic Chemical					#VALUE!	Fluorescent Dyes	Fluorescent Dyes	Y	exact (CUI-based)	Fluorescent Dyes	Fluorescent Dyes	C0016320	P
1_000077	MeSH_PA	C027132	1-anilino-8-naphthalenesulfonate	82-76-8	1-Anilino-8-naphthalenesulfonate	ChemID+	exact	8-anilinonaphthalene-1-sulfonic acid	39708	82-76-8	<syn per source>	1-Anilino-8-naphthalenesulfonate	exact		1-Anilino-8-naphthalenesulfonate		82-76-8	exact				1-anilino-8-naphthalenesulfonate	C027132	82-76-8	exact				1-Anilino-8-Naphthalenesulfonate	C0044291	exact				A1.4.1.1.4_Indicator, Reagent, or Diagnostic Aid	A1.4.1.2.1_Organic Chemical					#VALUE!	Indicators and Reagents	Indicators and Reagents	Y	exact (CUI-based)	Indicators And Reagents	Indicators And Reagents	C0021213	P
1_000078	MeSH_PA	C027132	1-anilino-8-naphthalenesulfonate	82-76-8	1-Anilino-8-naphthalenesulfonate	ChemID+	exact	8-anilinonaphthalene-1-sulfonic acid	39708	82-76-8	<syn per source>	1-Anilino-8-naphthalenesulfonate	exact		1-Anilino-8-naphthalenesulfonate		82-76-8	exact				1-anilino-8-naphthalenesulfonate	C027132	82-76-8	exact				1-Anilino-8-Naphthalenesulfonate	C0044291	exact				A1.4.1.1.4_Indicator, Reagent, or Diagnostic Aid	A1.4.1.2.1_Organic Chemical					#VALUE!	Luminescent Agents	Luminescent Agents	Y	exact (CUI-based)	Luminescent Agents	Luminescent Agents	C1450139	P
1_000079	ChEBI		1-O-acetyl-4R,6S-britannilactone					1-O-acetyl-4R,6S-britannilactone	65365		exact											1-O-acetyl-4R,6S-britannilactone	C492707		exact				1-O-Acetyl-4R,6S-Britannilactone	C1528245	exact				A1.4.1.1.1_Pharmacologic Substance	A1.4.1.2.1_Organic Chemical			inhibitor	inhibits	inhibitor	nitric oxide synthase inhibitor	nitric oxide synthase inhibitor	Y	quasi syn therclass-to-function	Nitric Oxide Synthase Activity	Nitric Oxide Synthase Activity	C1151471	P
1_000080	MeSH_PA	C103723	2-(2-benzofuranyl)-2-imidazoline	72583-92-7	2-(2-Benzofuranyl)-2-imidazoline	ChemID+	exact								2-(2-Benzofuranyl)-2-imidazoline		72583-92-7	exact				2-(2-benzofuranyl)-2-imidazoline	C103723	72583-92-7	exact				2-(2-Benzofuranyl)-2-Imidazoline	C0534468	exact				A1.4.1.1.1_Pharmacologic Substance	A1.4.1.2.1_Organic Chemical					#VALUE!	Affinity Labels	Affinity Labels	Y	exact (CUI-based)	Affinity Labels	Affinity Labels	C0001730	P
1_000081	MeSH_PA	C103723	2-(2-benzofuranyl)-2-imidazoline	72583-92-7	2-(2-Benzofuranyl)-2-imidazoline	ChemID+	exact								2-(2-Benzofuranyl)-2-imidazoline		72583-92-7	exact				2-(2-benzofuranyl)-2-imidazoline	C103723	72583-92-7	exact				2-(2-Benzofuranyl)-2-Imidazoline	C0534468	exact				A1.4.1.1.1_Pharmacologic Substance	A1.4.1.2.1_Organic Chemical					#VALUE!	Indicators and Reagents	Indicators and Reagents	Y	exact (CUI-based)	Indicators And Reagents	Indicators And Reagents	C0021213	P
1_000082	ChEBI		2-(methyldithio)pyridine-N-oxide					2-(methyldithio)pyridine-N-oxide	66373		exact											2-(methyldithio)pyridine-N-oxide	C548574		exact				2-(Methyldithio)Pyridine-N-Oxide	C2933174	exact				A1.4.1.2.1_Organic Chemical						#VALUE!	antibacterial agent	antibacterial agent	Y	quasi syn therclass-to-disease	Bacterial Infections	Bacterial Infections	C0004623	P
1_000083	MeSH_PA	C003943	2,5-dimethoxy-4-bromoamphetamine	64638-07-9	Brolamfetamine	ChemID+	<syn per source>								Brolamfetamine	Brolamfetamine [INN]	64638-07-9	<syn per source>	2,5-Dimethoxy-4-bromoamphetamine	exact		2,5-dimethoxy-4-bromoamphetamine	C003943	32156-26-6	exact				2,5-Dimethoxy-4-Bromoamphetamine	C0045561	exact				A1.4.1.1.1_Pharmacologic Substance	A1.4.1.2.1_Organic Chemical					#VALUE!	Central Nervous System Agents	Central Nervous System Agents	Y	quasi syn therclass-to-disease	Cns Disorder	Cns Disorder	C0007682	P
1_000084	MeSH_PA	C003943	2,5-dimethoxy-4-bromoamphetamine	64638-07-9	Brolamfetamine	ChemID+	<syn per source>								Brolamfetamine	Brolamfetamine [INN]	64638-07-9	<syn per source>	2,5-Dimethoxy-4-bromoamphetamine	exact		2,5-dimethoxy-4-bromoamphetamine	C003943	32156-26-6	exact				2,5-Dimethoxy-4-Bromoamphetamine	C0045561	exact				A1.4.1.1.1_Pharmacologic Substance	A1.4.1.2.1_Organic Chemical					#VALUE!	Hallucinogens	Hallucinogens	Y	quasi syn therclass-to-function	Perception	Perception	C0030971	P
1_000085	MeSH_PA	C003943	2,5-dimethoxy-4-bromoamphetamine	64638-07-9	Brolamfetamine	ChemID+	<syn per source>								Brolamfetamine	Brolamfetamine [INN]	64638-07-9	<syn per source>	2,5-Dimethoxy-4-bromoamphetamine	exact		2,5-dimethoxy-4-bromoamphetamine	C003943	32156-26-6	exact				2,5-Dimethoxy-4-Bromoamphetamine	C0045561	exact				A1.4.1.1.1_Pharmacologic Substance	A1.4.1.2.1_Organic Chemical					#VALUE!	Neurotransmitter Agents	Neurotransmitter Agents	Y	quasi syn therclass-to-function	neurotransmission	Synaptic Transmission	C0027793	S
1_000086	MeSH_PA	C003943	2,5-dimethoxy-4-bromoamphetamine	64638-07-9	Brolamfetamine	ChemID+	<syn per source>								Brolamfetamine	Brolamfetamine [INN]	64638-07-9	<syn per source>	2,5-Dimethoxy-4-bromoamphetamine	exact		2,5-dimethoxy-4-bromoamphetamine	C003943	32156-26-6	exact				2,5-Dimethoxy-4-Bromoamphetamine	C0045561	exact				A1.4.1.1.1_Pharmacologic Substance	A1.4.1.2.1_Organic Chemical					#VALUE!	Psychotropic Drugs	Psychotropic Drugs	Y	quasi syn therclass-to-disease	Mental Disorders	Mental Disorders	C0004936	P
1_000087	MeSH_PA	C003943	2,5-dimethoxy-4-bromoamphetamine	64638-07-9	Brolamfetamine	ChemID+	<syn per source>								Brolamfetamine	Brolamfetamine [INN]	64638-07-9	<syn per source>	2,5-Dimethoxy-4-bromoamphetamine	exact		2,5-dimethoxy-4-bromoamphetamine	C003943	32156-26-6	exact				2,5-Dimethoxy-4-Bromoamphetamine	C0045561	exact				A1.4.1.1.1_Pharmacologic Substance	A1.4.1.2.1_Organic Chemical					#VALUE!	Serotonin Agents	Serotonin Agents	Y	quasi syn therclass-to-function	5-Ht Receptor Activity	5-Ht Receptor Activity	C1152740	P
1_000088	MeSH_PA	C003943	2,5-dimethoxy-4-bromoamphetamine	64638-07-9	Brolamfetamine	ChemID+	<syn per source>								Brolamfetamine	Brolamfetamine [INN]	64638-07-9	<syn per source>	2,5-Dimethoxy-4-bromoamphetamine	exact		2,5-dimethoxy-4-bromoamphetamine	C003943	32156-26-6	exact				2,5-Dimethoxy-4-Bromoamphetamine	C0045561	exact				A1.4.1.1.1_Pharmacologic Substance	A1.4.1.2.1_Organic Chemical			agonist	agonist	20	Serotonin Receptor Agonists	Serotonin Receptor Agonists	Y	quasi syn therclass-to-function	5-Ht Receptor Activity	5-Ht Receptor Activity	C1152740	P
1_000089	MeSH_PA	C035005	3,3'-dihexadecylindocarbocyanine																			3,3'-dihexadecylindocarbocyanine	C035005		exact				3,3'-Dihexadecylindocarbocyanine	C0046893	exact				A1.4.1.1.1_Pharmacologic Substance	A1.4.1.2.1_Organic Chemical					#VALUE!	Coloring Agents	Coloring Agents	Y	exact (CUI-based)	Coloring Agents	Coloring Agents	C1566391	P
1_000090	MeSH_PA	C035005	3,3'-dihexadecylindocarbocyanine																			3,3'-dihexadecylindocarbocyanine	C035005		exact				3,3'-Dihexadecylindocarbocyanine	C0046893	exact				A1.4.1.1.1_Pharmacologic Substance	A1.4.1.2.1_Organic Chemical					#VALUE!	Fluorescent Dyes	Fluorescent Dyes	Y	exact (CUI-based)	Fluorescent Dyes	Fluorescent Dyes	C0016320	P
1_000091	MeSH_PA	C035005	3,3'-dihexadecylindocarbocyanine																			3,3'-dihexadecylindocarbocyanine	C035005		exact				3,3'-Dihexadecylindocarbocyanine	C0046893	exact				A1.4.1.1.1_Pharmacologic Substance	A1.4.1.2.1_Organic Chemical					#VALUE!	Indicators and Reagents	Indicators and Reagents	Y	exact (CUI-based)	Indicators And Reagents	Indicators And Reagents	C0021213	P
1_000092	MeSH_PA	C035005	3,3'-dihexadecylindocarbocyanine																			3,3'-dihexadecylindocarbocyanine	C035005		exact				3,3'-Dihexadecylindocarbocyanine	C0046893	exact				A1.4.1.1.1_Pharmacologic Substance	A1.4.1.2.1_Organic Chemical					#VALUE!	Luminescent Agents	Luminescent Agents	Y	exact (CUI-based)	Luminescent Agents	Luminescent Agents	C1450139	P
1_000093	MeSH_PA	C024286	3,3'-dioctadecylindocarbocyanine	40957-95-7	3,3'-Dioctadecylindocarbocyanine	ChemID+	exact	dilC18(3)(1+)	52818	40957-95-7	<syn per source>	3,3'-Dioctadecylindocarbocyanine	exact		3,3'-Dioctadecylindocarbocyanine		40957-95-7	exact				3,3'-dioctadecylindocarbocyanine	C024286	40957-95-7	exact				3,3'-Dioctadecylindocarbocyanine	C0046899	exact				A1.4.1.1.1_Pharmacologic Substance	A1.4.1.2.1_Organic Chemical					#VALUE!	Affinity Labels	Affinity Labels	Y	exact (CUI-based)	Affinity Labels	Affinity Labels	C0001730	P
1_000094	MeSH_PA	C024286	3,3'-dioctadecylindocarbocyanine	40957-95-7	3,3'-Dioctadecylindocarbocyanine	ChemID+	exact	dilC18(3)(1+)	52818	40957-95-7	<syn per source>	3,3'-Dioctadecylindocarbocyanine	exact		3,3'-Dioctadecylindocarbocyanine		40957-95-7	exact				3,3'-dioctadecylindocarbocyanine	C024286	40957-95-7	exact				3,3'-Dioctadecylindocarbocyanine	C0046899	exact				A1.4.1.1.1_Pharmacologic Substance	A1.4.1.2.1_Organic Chemical					#VALUE!	Coloring Agents	Coloring Agents	Y	exact (CUI-based)	Coloring Agents	Coloring Agents	C1566391	P
1_000095	MeSH_PA	C024286	3,3'-dioctadecylindocarbocyanine	40957-95-7	3,3'-Dioctadecylindocarbocyanine	ChemID+	exact	dilC18(3)(1+)	52818	40957-95-7	<syn per source>	3,3'-Dioctadecylindocarbocyanine	exact		3,3'-Dioctadecylindocarbocyanine		40957-95-7	exact				3,3'-dioctadecylindocarbocyanine	C024286	40957-95-7	exact				3,3'-Dioctadecylindocarbocyanine	C0046899	exact				A1.4.1.1.1_Pharmacologic Substance	A1.4.1.2.1_Organic Chemical					#VALUE!	Fluorescent Dyes	Fluorescent Dyes	Y	exact (CUI-based)	Fluorescent Dyes	Fluorescent Dyes	C0016320	P
1_000096	MeSH_PA	C024286	3,3'-dioctadecylindocarbocyanine	40957-95-7	3,3'-Dioctadecylindocarbocyanine	ChemID+	exact	dilC18(3)(1+)	52818	40957-95-7	<syn per source>	3,3'-Dioctadecylindocarbocyanine	exact		3,3'-Dioctadecylindocarbocyanine		40957-95-7	exact				3,3'-dioctadecylindocarbocyanine	C024286	40957-95-7	exact				3,3'-Dioctadecylindocarbocyanine	C0046899	exact				A1.4.1.1.1_Pharmacologic Substance	A1.4.1.2.1_Organic Chemical					#VALUE!	Indicators and Reagents	Indicators and Reagents	Y	exact (CUI-based)	Indicators And Reagents	Indicators And Reagents	C0021213	P
1_000097	MeSH_PA	C024286	3,3'-dioctadecylindocarbocyanine	40957-95-7	3,3'-Dioctadecylindocarbocyanine	ChemID+	exact	dilC18(3)(1+)	52818	40957-95-7	<syn per source>	3,3'-Dioctadecylindocarbocyanine	exact		3,3'-Dioctadecylindocarbocyanine		40957-95-7	exact				3,3'-dioctadecylindocarbocyanine	C024286	40957-95-7	exact				3,3'-Dioctadecylindocarbocyanine	C0046899	exact				A1.4.1.1.1_Pharmacologic Substance	A1.4.1.2.1_Organic Chemical					#VALUE!	Luminescent Agents	Luminescent Agents	Y	exact (CUI-based)	Luminescent Agents	Luminescent Agents	C1450139	P
1_000098	MeSH_PA	C057837	3,7-dimethyl-1-propargylxanthine	14114-46-6	3,7-Dimethyl-1-propargylxanthine	ChemID+	exact								3,7-Dimethyl-1-propargylxanthine		14114-46-6	exact				3,7-dimethyl-1-propargylxanthine	C057837	14114-46-6	exact				3,7-Dimethyl-1-Propargylxanthine	C0165153	exact				A1.4.1.2.1_Organic Chemical				antagonist	antagonist	#VALUE!	Adenosine A2 Receptor Antagonists	Adenosine A2 Receptor Antagonists	Y	NT + quasi syn therclass-to-function	G-Protein Coupled Adenosine Receptor Activity	G-Protein Coupled Adenosine Receptor Activity	C1152761	P
1_000099	MeSH_PA	C057837	3,7-dimethyl-1-propargylxanthine	14114-46-6	3,7-Dimethyl-1-propargylxanthine	ChemID+	exact								3,7-Dimethyl-1-propargylxanthine		14114-46-6	exact				3,7-dimethyl-1-propargylxanthine	C057837	14114-46-6	exact				3,7-Dimethyl-1-Propargylxanthine	C0165153	exact				A1.4.1.2.1_Organic Chemical						#VALUE!	Neurotransmitter Agents	Neurotransmitter Agents	Y	quasi syn therclass-to-function	neurotransmission	Synaptic Transmission	C0027793	S
1_000100	MeSH_PA	C057837	3,7-dimethyl-1-propargylxanthine	14114-46-6	3,7-Dimethyl-1-propargylxanthine	ChemID+	exact								3,7-Dimethyl-1-propargylxanthine		14114-46-6	exact				3,7-dimethyl-1-propargylxanthine	C057837	14114-46-6	exact				3,7-Dimethyl-1-Propargylxanthine	C0165153	exact				A1.4.1.2.1_Organic Chemical				causes		#VALUE!	Purinergic Agents	Purinergic Agents	Y	quasi syn therclass-to-function	Purinergic Effect	Purinergic Effect	C3178749	P
1_000101	MeSH_PA	C057837	3,7-dimethyl-1-propargylxanthine	14114-46-6	3,7-Dimethyl-1-propargylxanthine	ChemID+	exact								3,7-Dimethyl-1-propargylxanthine		14114-46-6	exact				3,7-dimethyl-1-propargylxanthine	C057837	14114-46-6	exact				3,7-Dimethyl-1-Propargylxanthine	C0165153	exact				A1.4.1.2.1_Organic Chemical				antagonist	antagonist	#VALUE!	Purinergic Antagonists	Purinergic Antagonists	Y	quasi syn therclass-to-function	Purinergic Receptor Activity	Purinergic Receptor Activity	C3159308	P
1_000102	MeSH_PA	C057837	3,7-dimethyl-1-propargylxanthine	14114-46-6	3,7-Dimethyl-1-propargylxanthine	ChemID+	exact								3,7-Dimethyl-1-propargylxanthine		14114-46-6	exact				3,7-dimethyl-1-propargylxanthine	C057837	14114-46-6	exact				3,7-Dimethyl-1-Propargylxanthine	C0165153	exact				A1.4.1.2.1_Organic Chemical				antagonist	antagonist	#VALUE!	Purinergic P1 Receptor Antagonists	Purinergic P1 Receptor Antagonists	Y	NT + quasi syn therclass-to-function	Purinergic Receptor Activity	Purinergic Receptor Activity	C3159308	P
1_000103	MeSH_PA	C004420	4-aminopyrazolo(3,4-d)pyrimidine	23771-52-0	4-Aminopyrazolo(3,4-d)pyrimidine	ChemID+	exact								4-Aminopyrazolo(3,4-d)pyrimidine		23771-52-0	exact				4-aminopyrazolo(3,4-d)pyrimidine	C004420	2380-63-4	exact				4-Aminopyrazolo(3,4-D)Pyrimidine	C0048058	exact				A1.4.1.1.1_Pharmacologic Substance	A1.4.1.2.1.5_Nucleic Acid, Nucleoside, or Nucleotide			anti		#VALUE!	Anticholesteremic Agents	Anticholesteremic Agents	Y	quasi syn therclass-to-disease	Hypercholesterolemia	Hypercholesterolemia	C0020443	P
1_000104	MeSH_PA	C004420	4-aminopyrazolo(3,4-d)pyrimidine	23771-52-0	4-Aminopyrazolo(3,4-d)pyrimidine	ChemID+	exact								4-Aminopyrazolo(3,4-d)pyrimidine		23771-52-0	exact				4-aminopyrazolo(3,4-d)pyrimidine	C004420	2380-63-4	exact				4-Aminopyrazolo(3,4-D)Pyrimidine	C0048058	exact				A1.4.1.1.1_Pharmacologic Substance	A1.4.1.2.1.5_Nucleic Acid, Nucleoside, or Nucleotide			anti		#VALUE!	Anti-Infective Agents	Anti-Infective Agents	Y	quasi syn therclass-to-disease	Infection	Infection	C0021311	P
1_000105	MeSH_PA	C004420	4-aminopyrazolo(3,4-d)pyrimidine	23771-52-0	4-Aminopyrazolo(3,4-d)pyrimidine	ChemID+	exact								4-Aminopyrazolo(3,4-d)pyrimidine		23771-52-0	exact				4-aminopyrazolo(3,4-d)pyrimidine	C004420	2380-63-4	exact				4-Aminopyrazolo(3,4-D)Pyrimidine	C0048058	exact				A1.4.1.1.1_Pharmacologic Substance	A1.4.1.2.1.5_Nucleic Acid, Nucleoside, or Nucleotide			anti		#VALUE!	Antimetabolites	Antimetabolites	Y	quasi syn therclass-to-function	Metabolism	Metabolism	C0025519	P
1_000106	MeSH_PA	C004420	4-aminopyrazolo(3,4-d)pyrimidine	23771-52-0	4-Aminopyrazolo(3,4-d)pyrimidine	ChemID+	exact								4-Aminopyrazolo(3,4-d)pyrimidine		23771-52-0	exact				4-aminopyrazolo(3,4-d)pyrimidine	C004420	2380-63-4	exact				4-Aminopyrazolo(3,4-D)Pyrimidine	C0048058	exact				A1.4.1.1.1_Pharmacologic Substance	A1.4.1.2.1.5_Nucleic Acid, Nucleoside, or Nucleotide			anti		#VALUE!	Antiparasitic Agents	Antiparasitic Agents	Y	quasi syn therclass-to-disease	Parasitic Diseases	Parasitic Diseases	C0030499	P
1_000107	MeSH_PA	C004420	4-aminopyrazolo(3,4-d)pyrimidine	23771-52-0	4-Aminopyrazolo(3,4-d)pyrimidine	ChemID+	exact								4-Aminopyrazolo(3,4-d)pyrimidine		23771-52-0	exact				4-aminopyrazolo(3,4-d)pyrimidine	C004420	2380-63-4	exact				4-Aminopyrazolo(3,4-D)Pyrimidine	C0048058	exact				A1.4.1.1.1_Pharmacologic Substance	A1.4.1.2.1.5_Nucleic Acid, Nucleoside, or Nucleotide			anti		#VALUE!	Antiprotozoal Agents	Antiprotozoal Agents	Y	quasi syn therclass-to-disease	Protozoan Infections	Protozoan Infections	C0033740	P
1_000108	MeSH_PA	C004420	4-aminopyrazolo(3,4-d)pyrimidine	23771-52-0	4-Aminopyrazolo(3,4-d)pyrimidine	ChemID+	exact								4-Aminopyrazolo(3,4-d)pyrimidine		23771-52-0	exact				4-aminopyrazolo(3,4-d)pyrimidine	C004420	2380-63-4	exact				4-Aminopyrazolo(3,4-D)Pyrimidine	C0048058	exact				A1.4.1.1.1_Pharmacologic Substance	A1.4.1.2.1.5_Nucleic Acid, Nucleoside, or Nucleotide			hypo		#VALUE!	Hypolipidemic Agents	Hypolipidemic Agents	Y	quasi syn therclass-to-disease	Hyperlipidemia	Hyperlipidemia	C0020473	P
1_000109	MeSH_PA	C004420	4-aminopyrazolo(3,4-d)pyrimidine	23771-52-0	4-Aminopyrazolo(3,4-d)pyrimidine	ChemID+	exact								4-Aminopyrazolo(3,4-d)pyrimidine		23771-52-0	exact				4-aminopyrazolo(3,4-d)pyrimidine	C004420	2380-63-4	exact				4-Aminopyrazolo(3,4-D)Pyrimidine	C0048058	exact				A1.4.1.1.1_Pharmacologic Substance	A1.4.1.2.1.5_Nucleic Acid, Nucleoside, or Nucleotide			regulating		#VALUE!	Lipid Regulating Agents	Lipid Regulating Agents	Y	quasi syn therclass-to-function	Lipid Metabolism	Lipid Metabolism	C0598783	P
1_000110	MeSH_PA	C078245	4-carboxy-3-hydroxyphenylglycine	134052-66-7	4-Carboxy-3-hydroxyphenylglycine	ChemID+	exact								4-Carboxy-3-hydroxyphenylglycine		134052-66-7	exact											4-Carboxy-3-Hydroxyphenylglycine	C0210574	exact				A1.4.1.1.1_Pharmacologic Substance	A1.4.1.2.1_Organic Chemical					#VALUE!	Central Nervous System Agents	Central Nervous System Agents	Y	quasi syn therclass-to-disease	Cns Disorder	Cns Disorder	C0007682	P
1_000111	MeSH_PA	C078245	4-carboxy-3-hydroxyphenylglycine	134052-66-7	4-Carboxy-3-hydroxyphenylglycine	ChemID+	exact								4-Carboxy-3-hydroxyphenylglycine		134052-66-7	exact											4-Carboxy-3-Hydroxyphenylglycine	C0210574	exact				A1.4.1.1.1_Pharmacologic Substance	A1.4.1.2.1_Organic Chemical			causes		#VALUE!	Neuroprotective Agents	Neuroprotective Agents	Y	quasi syn therclass-to-function	Neuroprotective Effect	Neuroprotective Effect	C0598958	P
1_000112	MeSH_PA	C078245	4-carboxy-3-hydroxyphenylglycine	134052-66-7	4-Carboxy-3-hydroxyphenylglycine	ChemID+	exact								4-Carboxy-3-hydroxyphenylglycine		134052-66-7	exact											4-Carboxy-3-Hydroxyphenylglycine	C0210574	exact				A1.4.1.1.1_Pharmacologic Substance	A1.4.1.2.1_Organic Chemical			causes		#VALUE!	Protective Agents	Protective Agents	Y	quasi syn therclass-to-function	Protective Drug Effect	Protective Drug Effect	C0678771	P
1_000113	MeSH_PA	C002910	4-hydroxymercuribenzenesulfonate	17781-34-9	4-Hydroxymercuribenzenesulfonate	ChemID+	exact								4-Hydroxymercuribenzenesulfonate		17781-34-9	exact				4-hydroxymercuribenzenesulfonate	C002910	17781-34-9	exact				4-Hydroxymercuribenzenesulfonate	C0048362	exact				A1.4.1.1.1_Pharmacologic Substance	A1.4.1.2.1_Organic Chemical			causes		#VALUE!	Noxae	Noxae	Y	quasi syn therclass-to-disease	Poisoning By And Exposure To Noxious Substances, Undetermined Intent	Poisoning By And Exposure To Noxious Substances, Undetermined Intent	C0480774	P
1_000114	MeSH_PA	C002910	4-hydroxymercuribenzenesulfonate	17781-34-9	4-Hydroxymercuribenzenesulfonate	ChemID+	exact								4-Hydroxymercuribenzenesulfonate		17781-34-9	exact				4-hydroxymercuribenzenesulfonate	C002910	17781-34-9	exact				4-Hydroxymercuribenzenesulfonate	C0048362	exact				A1.4.1.1.1_Pharmacologic Substance	A1.4.1.2.1_Organic Chemical			causes		#VALUE!	Oxidants	Oxidants	Y	quasi syn therclass-to-function	Oxidation	Oxidation	C0030011	P
1_000115	MeSH_PA	C034888	4-methylumbelliferyl glucuronide	6160-80-1	4-Methylumbelliferyl glucuronide	ChemID+	exact								4-Methylumbelliferyl glucuronide		6160-80-1	exact				4-methylumbelliferyl glucuronide	C034888	6160-80-1	exact				4-Methylumbelliferyl Glucuronide	C0048514	exact				A1.4.1.1.1_Pharmacologic Substance	A1.4.1.2.1_Organic Chemical					#VALUE!	Coloring Agents	Coloring Agents	Y	exact (CUI-based)	Coloring Agents	Coloring Agents	C1566391	P
1_000116	MeSH_PA	C034888	4-methylumbelliferyl glucuronide	6160-80-1	4-Methylumbelliferyl glucuronide	ChemID+	exact								4-Methylumbelliferyl glucuronide		6160-80-1	exact				4-methylumbelliferyl glucuronide	C034888	6160-80-1	exact				4-Methylumbelliferyl Glucuronide	C0048514	exact				A1.4.1.1.1_Pharmacologic Substance	A1.4.1.2.1_Organic Chemical					#VALUE!	Fluorescent Dyes	Fluorescent Dyes	Y	exact (CUI-based)	Fluorescent Dyes	Fluorescent Dyes	C0016320	P
1_000117	MeSH_PA	C034888	4-methylumbelliferyl glucuronide	6160-80-1	4-Methylumbelliferyl glucuronide	ChemID+	exact								4-Methylumbelliferyl glucuronide		6160-80-1	exact				4-methylumbelliferyl glucuronide	C034888	6160-80-1	exact				4-Methylumbelliferyl Glucuronide	C0048514	exact				A1.4.1.1.1_Pharmacologic Substance	A1.4.1.2.1_Organic Chemical					#VALUE!	Indicators and Reagents	Indicators and Reagents	Y	exact (CUI-based)	Indicators And Reagents	Indicators And Reagents	C0021213	P
1_000118	MeSH_PA	C034888	4-methylumbelliferyl glucuronide	6160-80-1	4-Methylumbelliferyl glucuronide	ChemID+	exact								4-Methylumbelliferyl glucuronide		6160-80-1	exact				4-methylumbelliferyl glucuronide	C034888	6160-80-1	exact				4-Methylumbelliferyl Glucuronide	C0048514	exact				A1.4.1.1.1_Pharmacologic Substance	A1.4.1.2.1_Organic Chemical					#VALUE!	Luminescent Agents	Luminescent Agents	Y	exact (CUI-based)	Luminescent Agents	Luminescent Agents	C1450139	P
1_000119	MeSH_PA	C576317	5-imino-1,2,4-thiadiazole VP1.14																			5-imino-1,2,4-thiadiazole VP1.14	C576317		exact				5-Imino-1,2,4-Thiadiazole Vp1.14	C3501088	exact				A1.4.1.1.1_Pharmacologic Substance	A1.4.1.2.1_Organic Chemical					#VALUE!	Central Nervous System Agents	Central Nervous System Agents	Y	quasi syn therclass-to-disease	Cns Disorder	Cns Disorder	C0007682	P
1_000120	MeSH_PA	C576317	5-imino-1,2,4-thiadiazole VP1.14																			5-imino-1,2,4-thiadiazole VP1.14	C576317		exact				5-Imino-1,2,4-Thiadiazole Vp1.14	C3501088	exact				A1.4.1.1.1_Pharmacologic Substance	A1.4.1.2.1_Organic Chemical			causes		#VALUE!	Neuroprotective Agents	Neuroprotective Agents	Y	quasi syn therclass-to-function	Neuroprotective Effect	Neuroprotective Effect	C0598958	P
1_000121	MeSH_PA	C576317	5-imino-1,2,4-thiadiazole VP1.14																			5-imino-1,2,4-thiadiazole VP1.14	C576317		exact				5-Imino-1,2,4-Thiadiazole Vp1.14	C3501088	exact				A1.4.1.1.1_Pharmacologic Substance	A1.4.1.2.1_Organic Chemical			causes		#VALUE!	Protective Agents	Protective Agents	Y	quasi syn therclass-to-function	Protective Drug Effect	Protective Drug Effect	C0678771	P
1_000122	MeSH_PA	D015127	9,10-Dimethyl-1,2-benzanthracene	57-97-6	7,12-Dimethylbenz(a)anthracene	ChemID+	<syn per source>	7,12-dimethyltetraphene	254496	57-97-6	<syn per source>	9,10-Dimethyl-1,2-benzanthracene	exact		7,12-Dimethylbenz(a)anthracene		57-97-6	<syn per source>	9,10-Dimethyl-1,2-benzanthracene	exact		9,10-Dimethyl-1,2-benzanthracene	D015127	57-97-6	exact				9,10-Dimethyl-1,2-Benzanthracene	C0000677	exact				A1.4.1.1.5_Hazardous or Poisonous Substance	A1.4.1.2.1_Organic Chemical			causes		#VALUE!	Carcinogens	Carcinogens	Y	quasi syn therclass-to-disease	Carcinogenesis	Carcinogenesis	C0596263	P
1_000123	MeSH_PA	D015127	9,10-Dimethyl-1,2-benzanthracene	57-97-6	7,12-Dimethylbenz(a)anthracene	ChemID+	<syn per source>	7,12-dimethyltetraphene	254496	57-97-6	<syn per source>	9,10-Dimethyl-1,2-benzanthracene	exact		7,12-Dimethylbenz(a)anthracene		57-97-6	<syn per source>	9,10-Dimethyl-1,2-benzanthracene	exact		9,10-Dimethyl-1,2-benzanthracene	D015127	57-97-6	exact				9,10-Dimethyl-1,2-Benzanthracene	C0000677	exact				A1.4.1.1.5_Hazardous or Poisonous Substance	A1.4.1.2.1_Organic Chemical			causes		#VALUE!	Noxae	Noxae	Y	quasi syn therclass-to-disease	Poisoning By And Exposure To Noxious Substances, Undetermined Intent	Poisoning By And Exposure To Noxious Substances, Undetermined Intent	C0480774	P
1_000124	MeSH_PA	C011658	androsta-1,4,6-triene-3,17-dione	633-35-2	Androsta-1,4,6-triene-3,17-dione	ChemID+	exact								Androsta-1,4,6-triene-3,17-dione		633-35-2	exact				androsta-1,4,6-triene-3,17-dione	C011658	633-35-2	exact				Androsta-1,4,6-Triene-3,17-Dione	C0051825	exact				A1.4.1.2.1.9.1_Steroid				isa	isa	Inhibitors	Enzyme Inhibitors	Enzyme Inhibitors	Y	exact (CUI-based)	Enzyme Inhibitors	Enzyme Inhibitors	C0014432	P
1_000125	MeSH_PA	C108637	aspartyl-glutamyl-valyl-aspartal												Aspartyl-glutamyl-valyl-aspartal		C108637000	exact				aspartyl-glutamyl-valyl-aspartal	C108637		exact				Aspartyl-Glutamyl-Valyl-Aspartal	C0666879	exact				A1.4.1.2.1.7_Amino Acid, Peptide, or Protein				inhibitor	inhibits	Inhibitors	Cysteine Proteinase Inhibitors	Cysteine Proteinase Inhibitors	Y	quasi syn therclass-to-function	Cysteine Protease Activity	Cysteine Protease Activity	C1150124	P
1_000126	MeSH_PA	C108637	aspartyl-glutamyl-valyl-aspartal												Aspartyl-glutamyl-valyl-aspartal		C108637000	exact				aspartyl-glutamyl-valyl-aspartal	C108637		exact				Aspartyl-Glutamyl-Valyl-Aspartal	C0666879	exact				A1.4.1.2.1.7_Amino Acid, Peptide, or Protein				isa	isa	Inhibitors	Enzyme Inhibitors	Enzyme Inhibitors	Y	exact (CUI-based)	Enzyme Inhibitors	Enzyme Inhibitors	C0014432	P
1_000127	MeSH_PA	C108637	aspartyl-glutamyl-valyl-aspartal												Aspartyl-glutamyl-valyl-aspartal		C108637000	exact				aspartyl-glutamyl-valyl-aspartal	C108637		exact				Aspartyl-Glutamyl-Valyl-Aspartal	C0666879	exact				A1.4.1.2.1.7_Amino Acid, Peptide, or Protein				inhibitor	inhibits	Inhibitors	Protease Inhibitors	Protease Inhibitors	Y	quasi syn therclass-to-function	Protease Activity	Protease Activity	C2263455	P
1_000128	MeSH_PA	C007471	dimethyl dithiobispropionimidate	59012-54-3	Dimethyl dithiobispropionimidate	ChemID+	exact								Dimethyl dithiobispropionimidate		59012-54-3	exact				dimethyl dithiobispropionimidate	C007471	59012-54-3	exact				Dimethyl Dithiobispropionimidate	C0058216	exact				A1.4.1.1.1_Pharmacologic Substance	A1.4.1.2.1_Organic Chemical					#VALUE!	Cross-Linking Reagents	Cross-Linking Reagents	Y	exact (CUI-based)	Cross-Linking Reagents	Cross-Linking Reagents	C0010360	P
1_000129	MeSH_PA	C007471	dimethyl dithiobispropionimidate	59012-54-3	Dimethyl dithiobispropionimidate	ChemID+	exact								Dimethyl dithiobispropionimidate		59012-54-3	exact				dimethyl dithiobispropionimidate	C007471	59012-54-3	exact				Dimethyl Dithiobispropionimidate	C0058216	exact				A1.4.1.1.1_Pharmacologic Substance	A1.4.1.2.1_Organic Chemical					#VALUE!	Indicators and Reagents	Indicators and Reagents	Y	exact (CUI-based)	Indicators And Reagents	Indicators And Reagents	C0021213	P
1_000130	USAN_TC		indium In 111 capromab pendetide																										Indium^111^ Capromab Pendetide	C2959379	syn	indium in 111 capromab pendetide	exact		A1.4.1.1.1_Pharmacologic Substance	A1.4.1.1.4_Indicator, Reagent, or Diagnostic Aid	A1.4.1.2.2_Inorganic Chemical				#VALUE!	radioactive agent	radioactive agent	Y	exact 1	Radioactive Agent	Radioactive Agent	C0279165	P
1_000131	ChEBI		methyl 3,5-di-O-caffeoyl quinate					methyl 3,5-di-O-caffeoyl quinate	66708		exact											3,4-di-O-caffeoylquinic acid	C478100		NT salt/deriv/analog/df	methyl 3,5-di-O-caffeoyl quinate	exact		Methyl 3,5-Di-O-Caffeoyl Quinate	C1871591	exact				A1.4.1.2.1_Organic Chemical				protective		#VALUE!	hepatoprotective agent	hepatoprotective agent	Y	quasi syn therclass-to-disease	Liver Damage	Liver Damage	C0151763	P
1_000132	MeSH_PA	C014659	methyl(acetoxymethyl)nitrosamine	56856-83-8	Methyl(acetoxymethyl)nitrosamine	ChemID+	exact								Methyl(acetoxymethyl)nitrosamine		56856-83-8	exact				methyl(acetoxymethyl)nitrosamine	C014659	56856-83-8	exact				Methyl(Acetoxymethyl)Nitrosamine	C0066293	exact				A1.4.1.1.5_Hazardous or Poisonous Substance	A1.4.1.2.1_Organic Chemical			causes		#VALUE!	Carcinogens	Carcinogens	Y	quasi syn therclass-to-disease	Carcinogenesis	Carcinogenesis	C0596263	P
1_000133	MeSH_PA	C014659	methyl(acetoxymethyl)nitrosamine	56856-83-8	Methyl(acetoxymethyl)nitrosamine	ChemID+	exact								Methyl(acetoxymethyl)nitrosamine		56856-83-8	exact				methyl(acetoxymethyl)nitrosamine	C014659	56856-83-8	exact				Methyl(Acetoxymethyl)Nitrosamine	C0066293	exact				A1.4.1.1.5_Hazardous or Poisonous Substance	A1.4.1.2.1_Organic Chemical			causes		#VALUE!	Noxae	Noxae	Y	quasi syn therclass-to-disease	Poisoning By And Exposure To Noxious Substances, Undetermined Intent	Poisoning By And Exposure To Noxious Substances, Undetermined Intent	C0480774	P
1_000134	MeSH_PA	C004845	N,N'-diphenyl-4-phenylenediamine	74-31-7	p-Phenylenediamine, N,N'-diphenyl-	ChemID+	<syn per source>								p-Phenylenediamine, N,N'-diphenyl-		74-31-7	syn word order	N,N'-Diphenyl-4-phenylenediamine	exact		N,N'-diphenyl-4-phenylenediamine	C004845	74-31-7	exact				N,N'-Diphenyl-4-Phenylenediamine	C0067309	exact				A1.4.1.1.1_Pharmacologic Substance	A1.4.1.2.1_Organic Chemical			anti		#VALUE!	Antioxidants	Antioxidants	Y	quasi syn therclass-to-disease	Free Radical Oxidation Of Tissue	Free Radical Oxidation Of Tissue	C0599059	P
1_000135	MeSH_PA	C004845	N,N'-diphenyl-4-phenylenediamine	74-31-7	p-Phenylenediamine, N,N'-diphenyl-	ChemID+	<syn per source>								p-Phenylenediamine, N,N'-diphenyl-		74-31-7	syn word order	N,N'-Diphenyl-4-phenylenediamine	exact		N,N'-diphenyl-4-phenylenediamine	C004845	74-31-7	exact				N,N'-Diphenyl-4-Phenylenediamine	C0067309	exact				A1.4.1.1.1_Pharmacologic Substance	A1.4.1.2.1_Organic Chemical			causes		#VALUE!	Protective Agents	Protective Agents	Y	quasi syn therclass-to-function	Protective Drug Effect	Protective Drug Effect	C0678771	P
1_000136	MeSH_PA	C014130	N-nitroso-2,6-dimethylmorpholine	1456-28-6	N-Nitroso-2,6-dimethylmorpholine	ChemID+	exact								N-Nitroso-2,6-dimethylmorpholine		1456-28-6	exact				N-nitroso-2,6-dimethylmorpholine	C014130	1456-28-6	exact				N-Nitroso-2,6-Dimethylmorpholine	C0068183	exact				A1.4.1.1.5_Hazardous or Poisonous Substance	A1.4.1.2.1_Organic Chemical			causes		#VALUE!	Carcinogens	Carcinogens	Y	quasi syn therclass-to-disease	Carcinogenesis	Carcinogenesis	C0596263	P
1_000137	MeSH_PA	C014130	N-nitroso-2,6-dimethylmorpholine	1456-28-6	N-Nitroso-2,6-dimethylmorpholine	ChemID+	exact								N-Nitroso-2,6-dimethylmorpholine		1456-28-6	exact				N-nitroso-2,6-dimethylmorpholine	C014130	1456-28-6	exact				N-Nitroso-2,6-Dimethylmorpholine	C0068183	exact				A1.4.1.1.5_Hazardous or Poisonous Substance	A1.4.1.2.1_Organic Chemical			causes		#VALUE!	Noxae	Noxae	Y	quasi syn therclass-to-disease	Poisoning By And Exposure To Noxious Substances, Undetermined Intent	Poisoning By And Exposure To Noxious Substances, Undetermined Intent	C0480774	P
1_000138	MeSH_PA	C021096	tetra(4-N-methylpyridyl)porphine	38673-65-3	Tetra(4-N-methylpyridyl)porphine	ChemID+	exact	meso-tetrakis(N-methyl-4-pyridyl)porphine(4+)	37447	38673-65-3	<syn per source>	tetra(4-N-methylpyridyl)porphine	exact		Tetra(4-N-methylpyridyl)porphine		38673-65-3	exact				tetra(4-N-methylpyridyl)porphine	C021096	38673-65-3	exact				Tetra(4-N-Methylpyridyl)Porphine	C0076211	exact				A1.4.1.1.1_Pharmacologic Substance	A1.4.1.2.1_Organic Chemical			inhibitor	inhibits	Inhibitors	Angiogenesis Inhibitors	Angiogenesis Inhibitors	Y	quasi syn therclass-to-function	Vascularization	Vascularization	C0042382	P
1_000139	MeSH_PA	C021096	tetra(4-N-methylpyridyl)porphine	38673-65-3	Tetra(4-N-methylpyridyl)porphine	ChemID+	exact	meso-tetrakis(N-methyl-4-pyridyl)porphine(4+)	37447	38673-65-3	<syn per source>	tetra(4-N-methylpyridyl)porphine	exact		Tetra(4-N-methylpyridyl)porphine		38673-65-3	exact				tetra(4-N-methylpyridyl)porphine	C021096	38673-65-3	exact				Tetra(4-N-Methylpyridyl)Porphine	C0076211	exact				A1.4.1.1.1_Pharmacologic Substance	A1.4.1.2.1_Organic Chemical			modulating agent		#VALUE!	Angiogenesis Modulating Agents	Angiogenesis Modulating Agents	Y	quasi syn therclass-to-function	Vascularization	Vascularization	C0042382	P
1_000140	MeSH_PA	C021096	tetra(4-N-methylpyridyl)porphine	38673-65-3	Tetra(4-N-methylpyridyl)porphine	ChemID+	exact	meso-tetrakis(N-methyl-4-pyridyl)porphine(4+)	37447	38673-65-3	<syn per source>	tetra(4-N-methylpyridyl)porphine	exact		Tetra(4-N-methylpyridyl)porphine		38673-65-3	exact				tetra(4-N-methylpyridyl)porphine	C021096	38673-65-3	exact				Tetra(4-N-Methylpyridyl)Porphine	C0076211	exact				A1.4.1.1.1_Pharmacologic Substance	A1.4.1.2.1_Organic Chemical			anti		#VALUE!	Anti-Infective Agents	Anti-Infective Agents	Y	quasi syn therclass-to-disease	Infection	Infection	C0021311	P
1_000141	MeSH_PA	C021096	tetra(4-N-methylpyridyl)porphine	38673-65-3	Tetra(4-N-methylpyridyl)porphine	ChemID+	exact	meso-tetrakis(N-methyl-4-pyridyl)porphine(4+)	37447	38673-65-3	<syn per source>	tetra(4-N-methylpyridyl)porphine	exact		Tetra(4-N-methylpyridyl)porphine		38673-65-3	exact				tetra(4-N-methylpyridyl)porphine	C021096	38673-65-3	exact				Tetra(4-N-Methylpyridyl)Porphine	C0076211	exact				A1.4.1.1.1_Pharmacologic Substance	A1.4.1.2.1_Organic Chemical			anti		#VALUE!	Antineoplastic Agents	Antineoplastic Agents	Y	quasi syn therclass-to-disease	Malignant Neoplasms	Malignant Neoplasms	C0006826	P
1_000142	MeSH_PA	C021096	tetra(4-N-methylpyridyl)porphine	38673-65-3	Tetra(4-N-methylpyridyl)porphine	ChemID+	exact	meso-tetrakis(N-methyl-4-pyridyl)porphine(4+)	37447	38673-65-3	<syn per source>	tetra(4-N-methylpyridyl)porphine	exact		Tetra(4-N-methylpyridyl)porphine		38673-65-3	exact				tetra(4-N-methylpyridyl)porphine	C021096	38673-65-3	exact				Tetra(4-N-Methylpyridyl)Porphine	C0076211	exact				A1.4.1.1.1_Pharmacologic Substance	A1.4.1.2.1_Organic Chemical					#VALUE!	Dermatologic Agents	Dermatologic Agents	Y	quasi syn therclass-to-disease	Dermatologic Disorders	Dermatologic Disorders	C0037274	P
1_000143	MeSH_PA	C021096	tetra(4-N-methylpyridyl)porphine	38673-65-3	Tetra(4-N-methylpyridyl)porphine	ChemID+	exact	meso-tetrakis(N-methyl-4-pyridyl)porphine(4+)	37447	38673-65-3	<syn per source>	tetra(4-N-methylpyridyl)porphine	exact		Tetra(4-N-methylpyridyl)porphine		38673-65-3	exact				tetra(4-N-methylpyridyl)porphine	C021096	38673-65-3	exact				Tetra(4-N-Methylpyridyl)Porphine	C0076211	exact				A1.4.1.1.1_Pharmacologic Substance	A1.4.1.2.1_Organic Chemical			isa	isa	Inhibitors	Enzyme Inhibitors	Enzyme Inhibitors	Y	exact (CUI-based)	Enzyme Inhibitors	Enzyme Inhibitors	C0014432	P
1_000144	MeSH_PA	C021096	tetra(4-N-methylpyridyl)porphine	38673-65-3	Tetra(4-N-methylpyridyl)porphine	ChemID+	exact	meso-tetrakis(N-methyl-4-pyridyl)porphine(4+)	37447	38673-65-3	<syn per source>	tetra(4-N-methylpyridyl)porphine	exact		Tetra(4-N-methylpyridyl)porphine		38673-65-3	exact				tetra(4-N-methylpyridyl)porphine	C021096	38673-65-3	exact				Tetra(4-N-Methylpyridyl)Porphine	C0076211	exact				A1.4.1.1.1_Pharmacologic Substance	A1.4.1.2.1_Organic Chemical			inhibitor	inhibits	Inhibitors	Growth Inhibitors	Growth Inhibitors	Y	quasi syn therclass-to-function	Growth	Growth	C0018270	P
1_000145	MeSH_PA	C021096	tetra(4-N-methylpyridyl)porphine	38673-65-3	Tetra(4-N-methylpyridyl)porphine	ChemID+	exact	meso-tetrakis(N-methyl-4-pyridyl)porphine(4+)	37447	38673-65-3	<syn per source>	tetra(4-N-methylpyridyl)porphine	exact		Tetra(4-N-methylpyridyl)porphine		38673-65-3	exact				tetra(4-N-methylpyridyl)porphine	C021096	38673-65-3	exact				Tetra(4-N-Methylpyridyl)Porphine	C0076211	exact				A1.4.1.1.1_Pharmacologic Substance	A1.4.1.2.1_Organic Chemical					#VALUE!	Growth Substances	Growth Substances	Y	quasi syn therclass-to-function	Growth	Growth	C0018270	P
1_000146	MeSH_PA	C021096	tetra(4-N-methylpyridyl)porphine	38673-65-3	Tetra(4-N-methylpyridyl)porphine	ChemID+	exact	meso-tetrakis(N-methyl-4-pyridyl)porphine(4+)	37447	38673-65-3	<syn per source>	tetra(4-N-methylpyridyl)porphine	exact		Tetra(4-N-methylpyridyl)porphine		38673-65-3	exact				tetra(4-N-methylpyridyl)porphine	C021096	38673-65-3	exact				Tetra(4-N-Methylpyridyl)Porphine	C0076211	exact				A1.4.1.1.1_Pharmacologic Substance	A1.4.1.2.1_Organic Chemical			causes		#VALUE!	Photosensitizing Agents	Photosensitizing Agents	Y	quasi syn therclass-to-function	Photosensitizing Effect	Photosensitizing Effect	C3179153	P
1_000147	MeSH_PA	C021096	tetra(4-N-methylpyridyl)porphine	38673-65-3	Tetra(4-N-methylpyridyl)porphine	ChemID+	exact	meso-tetrakis(N-methyl-4-pyridyl)porphine(4+)	37447	38673-65-3	<syn per source>	tetra(4-N-methylpyridyl)porphine	exact		Tetra(4-N-methylpyridyl)porphine		38673-65-3	exact				tetra(4-N-methylpyridyl)porphine	C021096	38673-65-3	exact				Tetra(4-N-Methylpyridyl)Porphine	C0076211	exact				A1.4.1.1.1_Pharmacologic Substance	A1.4.1.2.1_Organic Chemical			causes		#VALUE!	Radiation-Sensitizing Agents	Radiation-Sensitizing Agents	Y	quasi syn therclass-to-function	Radiation-Sensitizing Effect	Radiation-Sensitizing Effect	C3179280	P
1_000148	MeSH_PA	C046498	tricyclodecane-9-yl-xanthogenate	83373-60-8	Tricyclodecane-9-yl-xanthogenate	ChemID+	exact								Tricyclodecane-9-yl-xanthogenate		83373-60-8	exact				tricyclodecane-9-yl-xanthogenate	C046498	83373-60-8	exact				Tricyclodecane-9-Yl-Xanthogenate	C0146692	exact				A1.4.1.1.1_Pharmacologic Substance	A1.4.1.2.1_Organic Chemical			anti		#VALUE!	Anti-Infective Agents	Anti-Infective Agents	Y	quasi syn therclass-to-disease	Infection	Infection	C0021311	P
1_000149	MeSH_PA	C046498	tricyclodecane-9-yl-xanthogenate	83373-60-8	Tricyclodecane-9-yl-xanthogenate	ChemID+	exact								Tricyclodecane-9-yl-xanthogenate		83373-60-8	exact				tricyclodecane-9-yl-xanthogenate	C046498	83373-60-8	exact				Tricyclodecane-9-Yl-Xanthogenate	C0146692	exact				A1.4.1.1.1_Pharmacologic Substance	A1.4.1.2.1_Organic Chemical			anti		#VALUE!	Antineoplastic Agents	Antineoplastic Agents	Y	quasi syn therclass-to-disease	Malignant Neoplasms	Malignant Neoplasms	C0006826	P
1_000150	MeSH_PA	C046498	tricyclodecane-9-yl-xanthogenate	83373-60-8	Tricyclodecane-9-yl-xanthogenate	ChemID+	exact								Tricyclodecane-9-yl-xanthogenate		83373-60-8	exact				tricyclodecane-9-yl-xanthogenate	C046498	83373-60-8	exact				Tricyclodecane-9-Yl-Xanthogenate	C0146692	exact				A1.4.1.1.1_Pharmacologic Substance	A1.4.1.2.1_Organic Chemical			anti		#VALUE!	Antioxidants	Antioxidants	Y	quasi syn therclass-to-disease	Free Radical Oxidation Of Tissue	Free Radical Oxidation Of Tissue	C0599059	P
1_000151	MeSH_PA	C046498	tricyclodecane-9-yl-xanthogenate	83373-60-8	Tricyclodecane-9-yl-xanthogenate	ChemID+	exact								Tricyclodecane-9-yl-xanthogenate		83373-60-8	exact				tricyclodecane-9-yl-xanthogenate	C046498	83373-60-8	exact				Tricyclodecane-9-Yl-Xanthogenate	C0146692	exact				A1.4.1.1.1_Pharmacologic Substance	A1.4.1.2.1_Organic Chemical			anti		#VALUE!	Antiviral Agents	Antiviral Agents	Y	quasi syn therclass-to-disease	Virus Diseases	Virus Diseases	C0042769	P
1_000152	MeSH_PA	C046498	tricyclodecane-9-yl-xanthogenate	83373-60-8	Tricyclodecane-9-yl-xanthogenate	ChemID+	exact								Tricyclodecane-9-yl-xanthogenate		83373-60-8	exact				tricyclodecane-9-yl-xanthogenate	C046498	83373-60-8	exact				Tricyclodecane-9-Yl-Xanthogenate	C0146692	exact				A1.4.1.1.1_Pharmacologic Substance	A1.4.1.2.1_Organic Chemical			isa	isa	Inhibitors	Enzyme Inhibitors	Enzyme Inhibitors	Y	exact (CUI-based)	Enzyme Inhibitors	Enzyme Inhibitors	C0014432	P
1_000153	MeSH_PA	C046498	tricyclodecane-9-yl-xanthogenate	83373-60-8	Tricyclodecane-9-yl-xanthogenate	ChemID+	exact								Tricyclodecane-9-yl-xanthogenate		83373-60-8	exact				tricyclodecane-9-yl-xanthogenate	C046498	83373-60-8	exact				Tricyclodecane-9-Yl-Xanthogenate	C0146692	exact				A1.4.1.1.1_Pharmacologic Substance	A1.4.1.2.1_Organic Chemical			inhibitor	inhibits	Inhibitors	Phosphodiesterase Inhibitors	Phosphodiesterase Inhibitors	Y	quasi syn therclass-to-function	Phosphodiesterase Activity	Phosphodiesterase Activity	C1753334	P
1_000154	MeSH_PA	C046498	tricyclodecane-9-yl-xanthogenate	83373-60-8	Tricyclodecane-9-yl-xanthogenate	ChemID+	exact								Tricyclodecane-9-yl-xanthogenate		83373-60-8	exact				tricyclodecane-9-yl-xanthogenate	C046498	83373-60-8	exact				Tricyclodecane-9-Yl-Xanthogenate	C0146692	exact				A1.4.1.1.1_Pharmacologic Substance	A1.4.1.2.1_Organic Chemical			causes		#VALUE!	Protective Agents	Protective Agents	Y	quasi syn therclass-to-function	Protective Drug Effect	Protective Drug Effect	C0678771	P
1_000155	MeSH_PA	C035261	(alpha-carboxycyclopropyl)glycine	22255-17-0	(alpha-Carboxycyclopropyl)glycine	ChemID+	exact								(alpha-Carboxycyclopropyl)glycine		22255-17-0	exact											(Alpha-Carboxycyclopropyl)Glycine	C0043629	exact				A1.4.1.2.1_Organic Chemical						#VALUE!	Excitatory Amino Acid Agents	Excitatory Amino Acid Agents	Y	NT + quasi syn therclass-to-function	Excitatory Synaptic Transmission	Excitatory Synaptic Transmission	C0234107	P
1_000156	MeSH_PA	C035261	(alpha-carboxycyclopropyl)glycine	22255-17-0	(alpha-Carboxycyclopropyl)glycine	ChemID+	exact								(alpha-Carboxycyclopropyl)glycine		22255-17-0	exact											(Alpha-Carboxycyclopropyl)Glycine	C0043629	exact				A1.4.1.2.1_Organic Chemical				agonist	agonist	23	Excitatory Amino Acid Agonists	Excitatory Amino Acid Agonists	Y	NT + quasi syn therclass-to-function	Excitatory Synaptic Transmission	Excitatory Synaptic Transmission	C0234107	P
1_000157	MeSH_PA	C035261	(alpha-carboxycyclopropyl)glycine	22255-17-0	(alpha-Carboxycyclopropyl)glycine	ChemID+	exact								(alpha-Carboxycyclopropyl)glycine		22255-17-0	exact											(Alpha-Carboxycyclopropyl)Glycine	C0043629	exact				A1.4.1.2.1_Organic Chemical						#VALUE!	Neurotransmitter Agents	Neurotransmitter Agents	Y	quasi syn therclass-to-function	neurotransmission	Synaptic Transmission	C0027793	S
1_000158	MeSH_PA	C033472	10,10'-dimethyl-9,9'-biacridinium	2315-97-1	10,10'-dimethyl-9,9'-biacridinium nitrate	ChemID+	<syn per source>								10,10'-dimethyl-9,9'-biacridinium nitrate		2315-97-1	BT of salt/deriv/analog/df	10,10'-dimethyl-9,9'-biacridinium	exact		10,10'-dimethyl-9,9'-biacridinium	C033472	2315-97-1	exact				10,10'-Dimethyl-9,9'-Biacridinium	C0044638	exact				A1.4.1.2.1_Organic Chemical						#VALUE!	Indicators and Reagents	Indicators and Reagents	Y	exact (CUI-based)	Indicators And Reagents	Indicators And Reagents	C0021213	P
1_000159	MeSH_PA	C033472	10,10'-dimethyl-9,9'-biacridinium	2315-97-1	10,10'-dimethyl-9,9'-biacridinium nitrate	ChemID+	<syn per source>								10,10'-dimethyl-9,9'-biacridinium nitrate		2315-97-1	BT of salt/deriv/analog/df	10,10'-dimethyl-9,9'-biacridinium	exact		10,10'-dimethyl-9,9'-biacridinium	C033472	2315-97-1	exact				10,10'-Dimethyl-9,9'-Biacridinium	C0044638	exact				A1.4.1.2.1_Organic Chemical						#VALUE!	Luminescent Agents	Luminescent Agents	Y	exact (CUI-based)	Luminescent Agents	Luminescent Agents	C1450139	P
1_000160	MeSH_PA	C036361	1-amino-1,3-dicarboxycyclopentane	111900-32-4	1-Amino-1,3-dicarboxycyclopentane	ChemID+	exact								1-Amino-1,3-dicarboxycyclopentane		111900-32-4	exact				1-amino-1,3-dicarboxycyclopentane	C036361	111900-32-4	exact				1-Amino-1,3-Dicarboxycyclopentane	C0044270	exact				A1.4.1.1.1_Pharmacologic Substance	A1.4.1.2.1_Organic Chemical					#VALUE!	Central Nervous System Agents	Central Nervous System Agents	Y	quasi syn therclass-to-disease	Cns Disorder	Cns Disorder	C0007682	P
1_000161	MeSH_PA	C036361	1-amino-1,3-dicarboxycyclopentane	111900-32-4	1-Amino-1,3-dicarboxycyclopentane	ChemID+	exact								1-Amino-1,3-dicarboxycyclopentane		111900-32-4	exact				1-amino-1,3-dicarboxycyclopentane	C036361	111900-32-4	exact				1-Amino-1,3-Dicarboxycyclopentane	C0044270	exact				A1.4.1.1.1_Pharmacologic Substance	A1.4.1.2.1_Organic Chemical			causes		#VALUE!	Neuroprotective Agents	Neuroprotective Agents	Y	quasi syn therclass-to-function	Neuroprotective Effect	Neuroprotective Effect	C0598958	P
1_000162	MeSH_PA	C036361	1-amino-1,3-dicarboxycyclopentane	111900-32-4	1-Amino-1,3-dicarboxycyclopentane	ChemID+	exact								1-Amino-1,3-dicarboxycyclopentane		111900-32-4	exact				1-amino-1,3-dicarboxycyclopentane	C036361	111900-32-4	exact				1-Amino-1,3-Dicarboxycyclopentane	C0044270	exact				A1.4.1.1.1_Pharmacologic Substance	A1.4.1.2.1_Organic Chemical			causes		#VALUE!	Protective Agents	Protective Agents	Y	quasi syn therclass-to-function	Protective Drug Effect	Protective Drug Effect	C0678771	P
1_000163	MeSH_PA	D015085	2,4,5-Trichlorophenoxyacetic Acid	93-76-5	2,4,5-T	ChemID+	<syn per source>	(2,4,5-trichlorophenoxy)acetic acid	27903	93-76-5	<syn per source>	2,4,5-Trichlorophenoxyacetic acid	exact		2,4,5-T	2,4,5-T [BSI:ISO]	93-76-5	syn abbr	2,4,5-Trichlorophenoxyacetic acid	exact		2,4,5-Trichlorophenoxyacetic Acid	D015085	93-76-5	exact				2,4,5-Trichlorophenoxyacetic Acid	C0000215	exact				A1.4.1.1.5_Hazardous or Poisonous Substance	A1.4.1.2.1_Organic Chemical			cide		#VALUE!	Herbicides	Herbicides	Y	quasi syn therclass-to-function	Plant Development	Plant Development	C0597252	P
1_000164	MeSH_PA	D015085	2,4,5-Trichlorophenoxyacetic Acid	93-76-5	2,4,5-T	ChemID+	<syn per source>	(2,4,5-trichlorophenoxy)acetic acid	27903	93-76-5	<syn per source>	2,4,5-Trichlorophenoxyacetic acid	exact		2,4,5-T	2,4,5-T [BSI:ISO]	93-76-5	syn abbr	2,4,5-Trichlorophenoxyacetic acid	exact		2,4,5-Trichlorophenoxyacetic Acid	D015085	93-76-5	exact				2,4,5-Trichlorophenoxyacetic Acid	C0000215	exact				A1.4.1.1.5_Hazardous or Poisonous Substance	A1.4.1.2.1_Organic Chemical					#VALUE!	Pesticides	Pesticides	Y	quasi syn therclass-to-function	Pesticide Interaction	Pesticide Interaction	C0597202	P
1_000165	MeSH_PA	C000211	2-amino-3-phosphonopropionic acid	5652-28-8	2-Amino-3-phosphonopropionic acid	ChemID+	exact								2-Amino-3-phosphonopropionic acid		5652-28-8	exact											2-Amino-3-Phosphonopropionic Acid	C0045829	exact				A1.4.1.1.1_Pharmacologic Substance	A1.4.1.2.1.6_Organophosphorus Compound					#VALUE!	Excitatory Amino Acid Agents	Excitatory Amino Acid Agents	Y	NT + quasi syn therclass-to-function	Excitatory Synaptic Transmission	Excitatory Synaptic Transmission	C0234107	P
1_000166	MeSH_PA	C000211	2-amino-3-phosphonopropionic acid	5652-28-8	2-Amino-3-phosphonopropionic acid	ChemID+	exact								2-Amino-3-phosphonopropionic acid		5652-28-8	exact											2-Amino-3-Phosphonopropionic Acid	C0045829	exact				A1.4.1.1.1_Pharmacologic Substance	A1.4.1.2.1.6_Organophosphorus Compound			antagonist	antagonist	#VALUE!	Excitatory Amino Acid Antagonists	Excitatory Amino Acid Antagonists	Y	NT + quasi syn therclass-to-function	Excitatory Synaptic Transmission	Excitatory Synaptic Transmission	C0234107	P
1_000167	MeSH_PA	C000211	2-amino-3-phosphonopropionic acid	5652-28-8	2-Amino-3-phosphonopropionic acid	ChemID+	exact								2-Amino-3-phosphonopropionic acid		5652-28-8	exact											2-Amino-3-Phosphonopropionic Acid	C0045829	exact				A1.4.1.1.1_Pharmacologic Substance	A1.4.1.2.1.6_Organophosphorus Compound					#VALUE!	Neurotransmitter Agents	Neurotransmitter Agents	Y	quasi syn therclass-to-function	neurotransmission	Synaptic Transmission	C0027793	S
1_000168	MeSH_PA	C031231	2-amino-7-phosphonoheptanoic acid	85797-13-3	2-Amino-7-phosphonoheptanoic acid	ChemID+	exact								2-Amino-7-phosphonoheptanoic acid		85797-13-3	exact											2-Amino-7-Phosphonoheptanoic Acid	C0045862	exact				A1.4.1.1.1_Pharmacologic Substance	A1.4.1.1.3.1_Neuroreactive Substance or Biogenic Amine	A1.4.1.2.1_Organic Chemical		anti		#VALUE!	Anticonvulsants	Anticonvulsants	Y	quasi syn therclass-to-disease	Convulsions	Convulsions	C0009951	P
1_000169	MeSH_PA	C031231	2-amino-7-phosphonoheptanoic acid	85797-13-3	2-Amino-7-phosphonoheptanoic acid	ChemID+	exact								2-Amino-7-phosphonoheptanoic acid		85797-13-3	exact											2-Amino-7-Phosphonoheptanoic Acid	C0045862	exact				A1.4.1.1.1_Pharmacologic Substance	A1.4.1.1.3.1_Neuroreactive Substance or Biogenic Amine	A1.4.1.2.1_Organic Chemical				#VALUE!	Central Nervous System Agents	Central Nervous System Agents	Y	quasi syn therclass-to-disease	Cns Disorder	Cns Disorder	C0007682	P
1_000170	MeSH_PA	C031231	2-amino-7-phosphonoheptanoic acid	85797-13-3	2-Amino-7-phosphonoheptanoic acid	ChemID+	exact								2-Amino-7-phosphonoheptanoic acid		85797-13-3	exact											2-Amino-7-Phosphonoheptanoic Acid	C0045862	exact				A1.4.1.1.1_Pharmacologic Substance	A1.4.1.1.3.1_Neuroreactive Substance or Biogenic Amine	A1.4.1.2.1_Organic Chemical				#VALUE!	Excitatory Amino Acid Agents	Excitatory Amino Acid Agents	Y	NT + quasi syn therclass-to-function	Excitatory Synaptic Transmission	Excitatory Synaptic Transmission	C0234107	P
1_000171	MeSH_PA	C031231	2-amino-7-phosphonoheptanoic acid	85797-13-3	2-Amino-7-phosphonoheptanoic acid	ChemID+	exact								2-Amino-7-phosphonoheptanoic acid		85797-13-3	exact											2-Amino-7-Phosphonoheptanoic Acid	C0045862	exact				A1.4.1.1.1_Pharmacologic Substance	A1.4.1.1.3.1_Neuroreactive Substance or Biogenic Amine	A1.4.1.2.1_Organic Chemical		antagonist	antagonist	#VALUE!	Excitatory Amino Acid Antagonists	Excitatory Amino Acid Antagonists	Y	NT + quasi syn therclass-to-function	Excitatory Synaptic Transmission	Excitatory Synaptic Transmission	C0234107	P
1_000172	MeSH_PA	C031231	2-amino-7-phosphonoheptanoic acid	85797-13-3	2-Amino-7-phosphonoheptanoic acid	ChemID+	exact								2-Amino-7-phosphonoheptanoic acid		85797-13-3	exact											2-Amino-7-Phosphonoheptanoic Acid	C0045862	exact				A1.4.1.1.1_Pharmacologic Substance	A1.4.1.1.3.1_Neuroreactive Substance or Biogenic Amine	A1.4.1.2.1_Organic Chemical				#VALUE!	Neurotransmitter Agents	Neurotransmitter Agents	Y	quasi syn therclass-to-function	neurotransmission	Synaptic Transmission	C0027793	S
1_000173	MeSH_PA	C076145	3-(1-deoxyribofuranosyl)benzamide	138385-29-2	3-(1-Deoxyribofuranosyl)benzamide	ChemID+	exact								3-(1-Deoxyribofuranosyl)benzamide		138385-29-2	exact				3-(1-deoxyribofuranosyl)benzamide	C076145	138385-29-2	exact				3-(1-Deoxyribofuranosyl)Benzamide	C0653231	exact				A1.4.1.1.1_Pharmacologic Substance	A1.4.1.2.1.5_Nucleic Acid, Nucleoside, or Nucleotide			anti		#VALUE!	Antineoplastic Agents	Antineoplastic Agents	Y	quasi syn therclass-to-disease	Malignant Neoplasms	Malignant Neoplasms	C0006826	P
1_000174	MeSH_PA	C007392	3,3'-dihexyl-2,2'-oxacarbocyanine	54501-79-0	3,3'-Dihexyl-2,2'-oxacarbocyanine	ChemID+	exact								3,3'-Dihexyl-2,2'-oxacarbocyanine		54501-79-0	exact				3,3'-dihexyl-2,2'-oxacarbocyanine	C007392	54501-79-0	exact				3,3'-Dihexyl-2,2'-Oxacarbocyanine	C0995156	exact				A1.4.1.1.4_Indicator, Reagent, or Diagnostic Aid	A1.4.1.2.1_Organic Chemical					#VALUE!	Coloring Agents	Coloring Agents	Y	exact (CUI-based)	Coloring Agents	Coloring Agents	C1566391	P
1_000175	MeSH_PA	C007392	3,3'-dihexyl-2,2'-oxacarbocyanine	54501-79-0	3,3'-Dihexyl-2,2'-oxacarbocyanine	ChemID+	exact								3,3'-Dihexyl-2,2'-oxacarbocyanine		54501-79-0	exact				3,3'-dihexyl-2,2'-oxacarbocyanine	C007392	54501-79-0	exact				3,3'-Dihexyl-2,2'-Oxacarbocyanine	C0995156	exact				A1.4.1.1.4_Indicator, Reagent, or Diagnostic Aid	A1.4.1.2.1_Organic Chemical					#VALUE!	Fluorescent Dyes	Fluorescent Dyes	Y	exact (CUI-based)	Fluorescent Dyes	Fluorescent Dyes	C0016320	P
1_000176	MeSH_PA	C007392	3,3'-dihexyl-2,2'-oxacarbocyanine	54501-79-0	3,3'-Dihexyl-2,2'-oxacarbocyanine	ChemID+	exact								3,3'-Dihexyl-2,2'-oxacarbocyanine		54501-79-0	exact				3,3'-dihexyl-2,2'-oxacarbocyanine	C007392	54501-79-0	exact				3,3'-Dihexyl-2,2'-Oxacarbocyanine	C0995156	exact				A1.4.1.1.4_Indicator, Reagent, or Diagnostic Aid	A1.4.1.2.1_Organic Chemical					#VALUE!	Indicators and Reagents	Indicators and Reagents	Y	exact (CUI-based)	Indicators And Reagents	Indicators And Reagents	C0021213	P
1_000177	MeSH_PA	C007392	3,3'-dihexyl-2,2'-oxacarbocyanine	54501-79-0	3,3'-Dihexyl-2,2'-oxacarbocyanine	ChemID+	exact								3,3'-Dihexyl-2,2'-oxacarbocyanine		54501-79-0	exact				3,3'-dihexyl-2,2'-oxacarbocyanine	C007392	54501-79-0	exact				3,3'-Dihexyl-2,2'-Oxacarbocyanine	C0995156	exact				A1.4.1.1.4_Indicator, Reagent, or Diagnostic Aid	A1.4.1.2.1_Organic Chemical					#VALUE!	Luminescent Agents	Luminescent Agents	Y	exact (CUI-based)	Luminescent Agents	Luminescent Agents	C1450139	P
1_000178	MeSH_PA	C035419	3,4-dihydroxybenzohydroxamic acid	69839-83-4	3,4-Dihydroxybenzohydroxamic acid	ChemID+	exact								3,4-Dihydroxybenzohydroxamic acid		69839-83-4	exact				3,4-dihydroxybenzohydroxamic acid	C035419	69839-83-4	exact				3,4-Dihydroxybenzohydroxamic Acid	C0094556	exact				A1.4.1.1.1_Pharmacologic Substance	A1.4.1.2.1_Organic Chemical			anti		#VALUE!	Antineoplastic Agents	Antineoplastic Agents	Y	quasi syn therclass-to-disease	Malignant Neoplasms	Malignant Neoplasms	C0006826	P
1_000179	MeSH_PA	C035419	3,4-dihydroxybenzohydroxamic acid	69839-83-4	3,4-Dihydroxybenzohydroxamic acid	ChemID+	exact								3,4-Dihydroxybenzohydroxamic acid		69839-83-4	exact				3,4-dihydroxybenzohydroxamic acid	C035419	69839-83-4	exact				3,4-Dihydroxybenzohydroxamic Acid	C0094556	exact				A1.4.1.1.1_Pharmacologic Substance	A1.4.1.2.1_Organic Chemical			isa	isa	Inhibitors	Enzyme Inhibitors	Enzyme Inhibitors	Y	exact (CUI-based)	Enzyme Inhibitors	Enzyme Inhibitors	C0014432	P
1_000180	ChEBI		3-methylflavone-8-carboxylic acid	3468-01-7	3-Methylflavone-8-carboxylic acid	ChemID+	exact	3-methylflavone-8-carboxylic acid	61237	3468-01-7	exact				3-Methylflavone-8-carboxylic acid		3468-01-7	exact				3-methylflavone-8-carboxylic acid	C011504	3468-01-7	exact				3-Methylflavone-8-Carboxylic Acid	C0047591	exact				A1.4.1.1.1_Pharmacologic Substance	A1.4.1.2.1_Organic Chemical			inhibitor	inhibits	inhibitor	phosphodiesterase inhibitor	phosphodiesterase inhibitor	Y	quasi syn therclass-to-function	Phosphodiesterase Activity	Phosphodiesterase Activity	C1753334	P
1_000181	MeSH_PA	C052562	4-(acetylamino)benzeneacetic acid	18699-02-0	Actarit	ChemID+	<syn per source>								Actarit	Actarit [INN:JAN]	18699-02-0	<syn per source>	4-(Acetylamino)benzeneacetic acid	exact		4-(acetylamino)benzeneacetic acid	C052562	18699-02-0	exact				4-(Acetylamino)Benzeneacetic Acid	C0096557	exact				A1.4.1.1.1_Pharmacologic Substance	A1.4.1.2.1_Organic Chemical			anti		#VALUE!	Antirheumatic Agents	Antirheumatic Agents	Y	quasi syn therclass-to-disease	Rheumatism	Rheumatism	C0035435	P
1_000182	ChEBI		4-methyl-5-pentylbenzene-1,3-diol					4-methyl-5-pentylbenzene-1,3-diol	61089		exact											4-methyl-5-pentylbenzene-1,3-diol	C511448		exact				4-Methyl-5-Pentylbenzene-1,3-Diol	C1722937	exact				A1.4.1.2.1_Organic Chemical				anti		#VALUE!	antineoplastic agent	antineoplastic agent	Y	quasi syn therclass-to-disease	Malignant Neoplasms	Malignant Neoplasms	C0006826	P
1_000183	MeSH_PA	D019830	Adenosine-5'-(N-ethylcarboxamide)	35920-39-9	Adenosine-5'-(N-ethylcarboxamide)	ChemID+	exact	N-ethyl-5'-carboxamidoadenosine	73284	35920-39-9	<syn per source>	Adenosine-5'-(N-ethylcarboxamide)	exact		Adenosine-5'-(N-ethylcarboxamide)		35920-39-9	exact				Adenosine-5'-(N-ethylcarboxamide)	D019830	35920-39-9	exact				Adenosine-5'-(N-Ethylcarboxamide)	C0050789	exact				A1.4.1.1.1_Pharmacologic Substance	A1.4.1.2.1.5_Nucleic Acid, Nucleoside, or Nucleotide			anti		#VALUE!	Antineoplastic Agents	Antineoplastic Agents	Y	quasi syn therclass-to-disease	Malignant Neoplasms	Malignant Neoplasms	C0006826	P
1_000184	MeSH_PA	D019830	Adenosine-5'-(N-ethylcarboxamide)	35920-39-9	Adenosine-5'-(N-ethylcarboxamide)	ChemID+	exact	N-ethyl-5'-carboxamidoadenosine	73284	35920-39-9	<syn per source>	Adenosine-5'-(N-ethylcarboxamide)	exact		Adenosine-5'-(N-ethylcarboxamide)		35920-39-9	exact				Adenosine-5'-(N-ethylcarboxamide)	D019830	35920-39-9	exact				Adenosine-5'-(N-Ethylcarboxamide)	C0050789	exact				A1.4.1.1.1_Pharmacologic Substance	A1.4.1.2.1.5_Nucleic Acid, Nucleoside, or Nucleotide					#VALUE!	Cardiovascular Agents	Cardiovascular Agents	Y	quasi syn therclass-to-disease	Cardiovascular Diseases	Cardiovascular Diseases	C0007222	P
1_000185	MeSH_PA	D019830	Adenosine-5'-(N-ethylcarboxamide)	35920-39-9	Adenosine-5'-(N-ethylcarboxamide)	ChemID+	exact	N-ethyl-5'-carboxamidoadenosine	73284	35920-39-9	<syn per source>	Adenosine-5'-(N-ethylcarboxamide)	exact		Adenosine-5'-(N-ethylcarboxamide)		35920-39-9	exact				Adenosine-5'-(N-ethylcarboxamide)	D019830	35920-39-9	exact				Adenosine-5'-(N-Ethylcarboxamide)	C0050789	exact				A1.4.1.1.1_Pharmacologic Substance	A1.4.1.2.1.5_Nucleic Acid, Nucleoside, or Nucleotide			causes		#VALUE!	Vasodilator Agents	Vasodilator Agents	Y	quasi syn therclass-to-function	Vasodilation	Vasodilation	C0042401	P
1_000186	MeSH_PA	C561029	arachidonoyl-2 chloroethanolamine																			arachidonoyl-2 chloroethanolamine	C561029		exact				Arachidonoyl-2 Chloroethanolamine	C3254041	exact				A1.4.1.2.1.9_Lipid				agonist	agonist	22	Cannabinoid Receptor Agonists	Cannabinoid Receptor Agonists	Y	quasi syn therclass-to-function	Cannabinoid Receptor Activity	Cannabinoid Receptor Activity	C1152747	P
1_000187	MeSH_PA	C561029	arachidonoyl-2 chloroethanolamine																			arachidonoyl-2 chloroethanolamine	C561029		exact				Arachidonoyl-2 Chloroethanolamine	C3254041	exact				A1.4.1.2.1.9_Lipid				modulator		#VALUE!	Cannabinoid Receptor Modulators	Cannabinoid Receptor Modulators	Y	quasi syn therclass-to-function	Cannabinoid Receptor Activity	Cannabinoid Receptor Activity	C1152747	P
1_000188	MeSH_PA	C561029	arachidonoyl-2 chloroethanolamine																			arachidonoyl-2 chloroethanolamine	C561029		exact				Arachidonoyl-2 Chloroethanolamine	C3254041	exact				A1.4.1.2.1.9_Lipid						#VALUE!	Hormones	Hormones	Y	quasi syn therclass-to-function	Hormone Activity	Hormone Activity	C1149475	P
1_000189	MeSH_PA	C561029	arachidonoyl-2 chloroethanolamine																			arachidonoyl-2 chloroethanolamine	C561029		exact				Arachidonoyl-2 Chloroethanolamine	C3254041	exact				A1.4.1.2.1.9_Lipid					affects	#VALUE!	Hormones, Hormone Substitutes, and Hormone Antagonists	Hormones, Hormone Substitutes, and Hormone Antagonists	Y	quasi syn therclass-to-function	Hormone Activity	Hormone Activity	C1149475	P
1_000190	MeSH_PA	C561029	arachidonoyl-2 chloroethanolamine																			arachidonoyl-2 chloroethanolamine	C561029		exact				Arachidonoyl-2 Chloroethanolamine	C3254041	exact				A1.4.1.2.1.9_Lipid						#VALUE!	Neurotransmitter Agents	Neurotransmitter Agents	Y	quasi syn therclass-to-function	neurotransmission	Synaptic Transmission	C0027793	S
1_000191	MeSH_PA	C011870	beta-(5-hydroxy-2-pyridyl)alanine	943-82-8	beta-(5-Hydroxy-2-pyridyl)alanine	ChemID+	exact								beta-(5-Hydroxy-2-pyridyl)alanine		943-82-8	exact											Beta-(5-Hydroxy-2-Pyridyl)Alanine	C0053370	exact				A1.4.1.1.1_Pharmacologic Substance	A1.4.1.2.1.7_Amino Acid, Peptide, or Protein					#VALUE!	Antibiotics, Antineoplastic	Antibiotics, Antineoplastic	Y	quasi syn therclass-to-disease	Malignant Neoplasms	Malignant Neoplasms	C0006826	P
1_000192	MeSH_PA	C011870	beta-(5-hydroxy-2-pyridyl)alanine	943-82-8	beta-(5-Hydroxy-2-pyridyl)alanine	ChemID+	exact								beta-(5-Hydroxy-2-pyridyl)alanine		943-82-8	exact											Beta-(5-Hydroxy-2-Pyridyl)Alanine	C0053370	exact				A1.4.1.1.1_Pharmacologic Substance	A1.4.1.2.1.7_Amino Acid, Peptide, or Protein			anti		#VALUE!	Antineoplastic Agents	Antineoplastic Agents	Y	quasi syn therclass-to-disease	Malignant Neoplasms	Malignant Neoplasms	C0006826	P
1_000193	MeSH_PA	C006853	butyl(3-carboxypropyl)nitrosamine	38252-74-3	Butyl(3-carboxypropyl)nitrosamine	ChemID+	exact								Butyl(3-carboxypropyl)nitrosamine		38252-74-3	exact				butyl(3-carboxypropyl)nitrosamine	C006853	38252-74-3	exact				Butyl(3-Carboxypropyl)Nitrosamine	C0054285	exact				A1.4.1.1.5_Hazardous or Poisonous Substance	A1.4.1.2.1_Organic Chemical			causes		#VALUE!	Carcinogens	Carcinogens	Y	quasi syn therclass-to-disease	Carcinogenesis	Carcinogenesis	C0596263	P
1_000194	MeSH_PA	C006853	butyl(3-carboxypropyl)nitrosamine	38252-74-3	Butyl(3-carboxypropyl)nitrosamine	ChemID+	exact								Butyl(3-carboxypropyl)nitrosamine		38252-74-3	exact				butyl(3-carboxypropyl)nitrosamine	C006853	38252-74-3	exact				Butyl(3-Carboxypropyl)Nitrosamine	C0054285	exact				A1.4.1.1.5_Hazardous or Poisonous Substance	A1.4.1.2.1_Organic Chemical			causes		#VALUE!	Noxae	Noxae	Y	quasi syn therclass-to-disease	Poisoning By And Exposure To Noxious Substances, Undetermined Intent	Poisoning By And Exposure To Noxious Substances, Undetermined Intent	C0480774	P
1_000195	MeSH_PA	D004246	Dimethylphenylpiperazinium Iodide	54-77-3	Dimethylphenylpiperazinium Iodide	ChemID+	exact	1,1-dimethyl-4-phenylpiperazinium iodide	4290	54-77-3	<syn per source>	Dimethylphenylpiperazinium iodide	exact		Dimethylphenylpiperazinium Iodide		54-77-3	exact				Dimethylphenylpiperazinium Iodide	D004246	54-77-3	exact				Dimethylphenylpiperazinium Iodide	C0012847	exact				A1.4.1.1.1_Pharmacologic Substance	A1.4.1.2.1_Organic Chemical					#VALUE!	Autonomic Agents	Autonomic Agents	Y	quasi syn therclass-to-function	Autonomic Function	Autonomic Function	C0518003	P
1_000196	MeSH_PA	D004246	Dimethylphenylpiperazinium Iodide	54-77-3	Dimethylphenylpiperazinium Iodide	ChemID+	exact	1,1-dimethyl-4-phenylpiperazinium iodide	4290	54-77-3	<syn per source>	Dimethylphenylpiperazinium iodide	exact		Dimethylphenylpiperazinium Iodide		54-77-3	exact				Dimethylphenylpiperazinium Iodide	D004246	54-77-3	exact				Dimethylphenylpiperazinium Iodide	C0012847	exact				A1.4.1.1.1_Pharmacologic Substance	A1.4.1.2.1_Organic Chemical					#VALUE!	Cholinergic Agents	Cholinergic Agents	Y	quasi syn therclass-to-function	Cholinergic Synaptic Transmission	Cholinergic Synaptic Transmission	C0234097	P
1_000197	MeSH_PA	D004246	Dimethylphenylpiperazinium Iodide	54-77-3	Dimethylphenylpiperazinium Iodide	ChemID+	exact	1,1-dimethyl-4-phenylpiperazinium iodide	4290	54-77-3	<syn per source>	Dimethylphenylpiperazinium iodide	exact		Dimethylphenylpiperazinium Iodide		54-77-3	exact				Dimethylphenylpiperazinium Iodide	D004246	54-77-3	exact				Dimethylphenylpiperazinium Iodide	C0012847	exact				A1.4.1.1.1_Pharmacologic Substance	A1.4.1.2.1_Organic Chemical			agonist	agonist	13	Cholinergic Agonists	Cholinergic Agonists	Y	quasi syn therclass-to-function	Cholinergic Synaptic Transmission	Cholinergic Synaptic Transmission	C0234097	P
1_000198	MeSH_PA	D004246	Dimethylphenylpiperazinium Iodide	54-77-3	Dimethylphenylpiperazinium Iodide	ChemID+	exact	1,1-dimethyl-4-phenylpiperazinium iodide	4290	54-77-3	<syn per source>	Dimethylphenylpiperazinium iodide	exact		Dimethylphenylpiperazinium Iodide		54-77-3	exact				Dimethylphenylpiperazinium Iodide	D004246	54-77-3	exact				Dimethylphenylpiperazinium Iodide	C0012847	exact				A1.4.1.1.1_Pharmacologic Substance	A1.4.1.2.1_Organic Chemical					#VALUE!	Ganglionic Stimulants	Ganglionic Stimulants	Y	exact (CUI-based)	Ganglionic Stimulants	Ganglionic Stimulants	C0017078	P
1_000199	MeSH_PA	D004246	Dimethylphenylpiperazinium Iodide	54-77-3	Dimethylphenylpiperazinium Iodide	ChemID+	exact	1,1-dimethyl-4-phenylpiperazinium iodide	4290	54-77-3	<syn per source>	Dimethylphenylpiperazinium iodide	exact		Dimethylphenylpiperazinium Iodide		54-77-3	exact				Dimethylphenylpiperazinium Iodide	D004246	54-77-3	exact				Dimethylphenylpiperazinium Iodide	C0012847	exact				A1.4.1.1.1_Pharmacologic Substance	A1.4.1.2.1_Organic Chemical					#VALUE!	Neurotransmitter Agents	Neurotransmitter Agents	Y	quasi syn therclass-to-function	neurotransmission	Synaptic Transmission	C0027793	S
1_000200	MeSH_PA	D004246	Dimethylphenylpiperazinium Iodide	54-77-3	Dimethylphenylpiperazinium Iodide	ChemID+	exact	1,1-dimethyl-4-phenylpiperazinium iodide	4290	54-77-3	<syn per source>	Dimethylphenylpiperazinium iodide	exact		Dimethylphenylpiperazinium Iodide		54-77-3	exact				Dimethylphenylpiperazinium Iodide	D004246	54-77-3	exact				Dimethylphenylpiperazinium Iodide	C0012847	exact				A1.4.1.1.1_Pharmacologic Substance	A1.4.1.2.1_Organic Chemical			agonist	agonist	11	Nicotinic Agonists	Nicotinic Agonists	Y	quasi syn therclass-to-function	Nicotinic Acetylcholine-Activated Cation-Selective Channel Activity	Nicotinic Acetylcholine-Activated Cation-Selective Channel Activity	C1148665	P
1_000201	MeSH_PA	D004246	Dimethylphenylpiperazinium Iodide	54-77-3	Dimethylphenylpiperazinium Iodide	ChemID+	exact	1,1-dimethyl-4-phenylpiperazinium iodide	4290	54-77-3	<syn per source>	Dimethylphenylpiperazinium iodide	exact		Dimethylphenylpiperazinium Iodide		54-77-3	exact				Dimethylphenylpiperazinium Iodide	D004246	54-77-3	exact				Dimethylphenylpiperazinium Iodide	C0012847	exact				A1.4.1.1.1_Pharmacologic Substance	A1.4.1.2.1_Organic Chemical					#VALUE!	Peripheral Nervous System Agents	Peripheral Nervous System Agents	Y	quasi syn therclass-to-function	Pns Function	Pns Function	C0683211	P
1_000202	ChEBI		diphenylmethane-4,4'-diisocyanate	101-68-8	4,4'-Diphenylmethane diisocyanate	ChemID+	<syn per source>	diphenylmethane-4,4'-diisocyanate	53218	101-68-8	exact				4,4'-Diphenylmethane diisocyanate		101-68-8	<syn per source>	Diphenylmethane-4,4'-diisocyanate	exact		4,4'-diphenylmethane diisocyanate	C005969	101-68-8	<syn per source>	diphenylmethane-4,4'-diisocyanate	exact		4,4'-Diphenylmethane Diisocyanate	C0047822	syn word order	diphenylmethane-4,4'-diisocyanate	exact		A1.4.1.1.4_Indicator, Reagent, or Diagnostic Aid	A1.4.1.2.1_Organic Chemical			causes		#VALUE!	allergenic agent	allergenic agent	Y	quasi syn therclass-to-function	Allergic Reaction	Allergic Reaction	C1527304	P
1_000203	MeSH_PA	C011240	dithiobis(succinimidylpropionate)	57757-57-0	Dithiobis(succinimidylpropionate)	ChemID+	exact								Dithiobis(succinimidylpropionate)		57757-57-0	exact				dithiobis(succinimidylpropionate)	C011240	57757-57-0	exact				Dithiobis(Succinimidylpropionate)	C0058494	exact				A1.4.1.1.4_Indicator, Reagent, or Diagnostic Aid	A1.4.1.2.1_Organic Chemical					#VALUE!	Cross-Linking Reagents	Cross-Linking Reagents	Y	exact (CUI-based)	Cross-Linking Reagents	Cross-Linking Reagents	C0010360	P
1_000204	MeSH_PA	C011240	dithiobis(succinimidylpropionate)	57757-57-0	Dithiobis(succinimidylpropionate)	ChemID+	exact								Dithiobis(succinimidylpropionate)		57757-57-0	exact				dithiobis(succinimidylpropionate)	C011240	57757-57-0	exact				Dithiobis(Succinimidylpropionate)	C0058494	exact				A1.4.1.1.4_Indicator, Reagent, or Diagnostic Aid	A1.4.1.2.1_Organic Chemical					#VALUE!	Indicators and Reagents	Indicators and Reagents	Y	exact (CUI-based)	Indicators And Reagents	Indicators And Reagents	C0021213	P
1_000205	MeSH_PA	C058306	N(1),N(14)-bis(ethyl)homospermine	119422-08-1	N(1),N(14)-Bis(ethyl)homospermine	ChemID+	exact								N(1),N(14)-Bis(ethyl)homospermine		119422-08-1	exact				N(1),N(14)-bis(ethyl)homospermine	C058306	119422-08-1	exact				N(1),N(14)-Bis(Ethyl)Homospermine	C0067118	exact				A1.4.1.1.1_Pharmacologic Substance	A1.4.1.2.1_Organic Chemical			anti		#VALUE!	Antihypertensive Agents	Antihypertensive Agents	Y	quasi syn therclass-to-disease	hypertension	Hypertensive Disease	C0020538	S
1_000206	MeSH_PA	C058306	N(1),N(14)-bis(ethyl)homospermine	119422-08-1	N(1),N(14)-Bis(ethyl)homospermine	ChemID+	exact								N(1),N(14)-Bis(ethyl)homospermine		119422-08-1	exact				N(1),N(14)-bis(ethyl)homospermine	C058306	119422-08-1	exact				N(1),N(14)-Bis(Ethyl)Homospermine	C0067118	exact				A1.4.1.1.1_Pharmacologic Substance	A1.4.1.2.1_Organic Chemical			anti		#VALUE!	Antineoplastic Agents	Antineoplastic Agents	Y	quasi syn therclass-to-disease	Malignant Neoplasms	Malignant Neoplasms	C0006826	P
1_000207	MeSH_PA	C058306	N(1),N(14)-bis(ethyl)homospermine	119422-08-1	N(1),N(14)-Bis(ethyl)homospermine	ChemID+	exact								N(1),N(14)-Bis(ethyl)homospermine		119422-08-1	exact				N(1),N(14)-bis(ethyl)homospermine	C058306	119422-08-1	exact				N(1),N(14)-Bis(Ethyl)Homospermine	C0067118	exact				A1.4.1.1.1_Pharmacologic Substance	A1.4.1.2.1_Organic Chemical					#VALUE!	Cardiovascular Agents	Cardiovascular Agents	Y	quasi syn therclass-to-disease	Cardiovascular Diseases	Cardiovascular Diseases	C0007222	P
1_000208	MeSH_PA	C058306	N(1),N(14)-bis(ethyl)homospermine	119422-08-1	N(1),N(14)-Bis(ethyl)homospermine	ChemID+	exact								N(1),N(14)-Bis(ethyl)homospermine		119422-08-1	exact				N(1),N(14)-bis(ethyl)homospermine	C058306	119422-08-1	exact				N(1),N(14)-Bis(Ethyl)Homospermine	C0067118	exact				A1.4.1.1.1_Pharmacologic Substance	A1.4.1.2.1_Organic Chemical			causes		#VALUE!	Radiation-Sensitizing Agents	Radiation-Sensitizing Agents	Y	quasi syn therclass-to-function	Radiation-Sensitizing Effect	Radiation-Sensitizing Effect	C3179280	P
1_000209	MeSH_PA	C007352	N-(3,5-dichlorophenyl)succinimide	24096-53-5	N-(3,5-Dichlorophenyl)succinimide	ChemID+	exact	N-(3,5-Dichlorophenyl)succinimide	7087		exact				N-(3,5-Dichlorophenyl)succinimide		24096-53-5	exact				N-(3,5-dichlorophenyl)succinimide	C007352	24096-53-5	exact				N-(3,5-Dichlorophenyl)Succinimide	C0067483	exact				A1.4.1.1.1_Pharmacologic Substance	A1.4.1.2.1_Organic Chemical			cide		#VALUE!	Fungicides, Industrial	Fungicides, Industrial	Y	quasi syn therclass-to-disease	fungal infections	Mycoses	C0026946	S
1_000210	MeSH_PA	C007352	N-(3,5-dichlorophenyl)succinimide	24096-53-5	N-(3,5-Dichlorophenyl)succinimide	ChemID+	exact	N-(3,5-Dichlorophenyl)succinimide	7087		exact				N-(3,5-Dichlorophenyl)succinimide		24096-53-5	exact				N-(3,5-dichlorophenyl)succinimide	C007352	24096-53-5	exact				N-(3,5-Dichlorophenyl)Succinimide	C0067483	exact				A1.4.1.1.1_Pharmacologic Substance	A1.4.1.2.1_Organic Chemical					#VALUE!	Pesticides	Pesticides	Y	quasi syn therclass-to-function	Pesticide Interaction	Pesticide Interaction	C0597202	P
1_000211	MeSH_PA	C069861	N-acetylleucyl-leucyl-methioninal	110115-07-6	N-Acetylleucyl-leucyl-methioninal	ChemID+	exact	N-Acetylleucyl-leucyl-methioninal	7209		exact				N-Acetylleucyl-leucyl-methioninal		110115-07-6	exact				N-acetylleucyl-leucyl-methioninal	C069861	110115-07-6	exact				N-Acetylleucyl-Leucyl-Methioninal	C0130753	exact				A1.4.1.1.1_Pharmacologic Substance	A1.4.1.2.1.7_Amino Acid, Peptide, or Protein			inhibitor	inhibits	Inhibitors	Cysteine Proteinase Inhibitors	Cysteine Proteinase Inhibitors	Y	quasi syn therclass-to-function	Cysteine Protease Activity	Cysteine Protease Activity	C1150124	P
1_000212	MeSH_PA	C069861	N-acetylleucyl-leucyl-methioninal	110115-07-6	N-Acetylleucyl-leucyl-methioninal	ChemID+	exact	N-Acetylleucyl-leucyl-methioninal	7209		exact				N-Acetylleucyl-leucyl-methioninal		110115-07-6	exact				N-acetylleucyl-leucyl-methioninal	C069861	110115-07-6	exact				N-Acetylleucyl-Leucyl-Methioninal	C0130753	exact				A1.4.1.1.1_Pharmacologic Substance	A1.4.1.2.1.7_Amino Acid, Peptide, or Protein			isa	isa	Inhibitors	Enzyme Inhibitors	Enzyme Inhibitors	Y	exact (CUI-based)	Enzyme Inhibitors	Enzyme Inhibitors	C0014432	P
1_000213	MeSH_PA	C069861	N-acetylleucyl-leucyl-methioninal	110115-07-6	N-Acetylleucyl-leucyl-methioninal	ChemID+	exact	N-Acetylleucyl-leucyl-methioninal	7209		exact				N-Acetylleucyl-leucyl-methioninal		110115-07-6	exact				N-acetylleucyl-leucyl-methioninal	C069861	110115-07-6	exact				N-Acetylleucyl-Leucyl-Methioninal	C0130753	exact				A1.4.1.1.1_Pharmacologic Substance	A1.4.1.2.1.7_Amino Acid, Peptide, or Protein			inhibitor	inhibits	Inhibitors	Protease Inhibitors	Protease Inhibitors	Y	quasi syn therclass-to-function	Protease Activity	Protease Activity	C2263455	P
1_000214	MeSH_PA	C048763	N-benzylglucamine dithiocarbamate	110771-92-1	N-Benzylglucamine dithiocarbamate	ChemID+	exact								N-Benzylglucamine dithiocarbamate		110771-92-1	exact				N-benzylglucamine dithiocarbamate	C048763	110771-92-1	exact				N-Benzylglucamine Dithiocarbamate	C0067834	exact				A1.4.1.2.1_Organic Chemical						#VALUE!	Chelating Agents	Chelating Agents	Y	exact (CUI-based)	Chelating Agents	Chelating Agents	C0007974	P
1_000215	MeSH_PA	C023845	N-ethyl-N-hydroxyethylnitrosamine	13147-25-6	N-Ethyl-N-hydroxyethylnitrosamine	ChemID+	exact								N-Ethyl-N-hydroxyethylnitrosamine		13147-25-6	exact				N-ethyl-N-hydroxyethylnitrosamine	C023845	13147-25-6	exact				N-Ethyl-N-Hydroxyethylnitrosamine	C0067957	exact				A1.4.1.2.1_Organic Chemical				causes		#VALUE!	Carcinogens	Carcinogens	Y	quasi syn therclass-to-disease	Carcinogenesis	Carcinogenesis	C0596263	P
1_000216	MeSH_PA	C023845	N-ethyl-N-hydroxyethylnitrosamine	13147-25-6	N-Ethyl-N-hydroxyethylnitrosamine	ChemID+	exact								N-Ethyl-N-hydroxyethylnitrosamine		13147-25-6	exact				N-ethyl-N-hydroxyethylnitrosamine	C023845	13147-25-6	exact				N-Ethyl-N-Hydroxyethylnitrosamine	C0067957	exact				A1.4.1.2.1_Organic Chemical				causes		#VALUE!	Noxae	Noxae	Y	quasi syn therclass-to-disease	Poisoning By And Exposure To Noxious Substances, Undetermined Intent	Poisoning By And Exposure To Noxious Substances, Undetermined Intent	C0480774	P
1_000217	MeSH_PA	C083486	pyrrolidine-2,4-dicarboxylic acid	99319-03-6	Pyrrolidine-2,4-dicarboxylic acid	ChemID+	exact								Pyrrolidine-2,4-dicarboxylic acid		99319-03-6	exact				pyrrolidine-2,4-dicarboxylic acid	C083486	99319-03-6	exact				Pyrrolidine-2,4-Dicarboxylic Acid	C0247402	exact				A1.4.1.2.1_Organic Chemical						#VALUE!	Neurotransmitter Agents	Neurotransmitter Agents	Y	quasi syn therclass-to-function	neurotransmission	Synaptic Transmission	C0027793	S
1_000218	MeSH_PA	C083486	pyrrolidine-2,4-dicarboxylic acid	99319-03-6	Pyrrolidine-2,4-dicarboxylic acid	ChemID+	exact								Pyrrolidine-2,4-dicarboxylic acid		99319-03-6	exact				pyrrolidine-2,4-dicarboxylic acid	C083486	99319-03-6	exact				Pyrrolidine-2,4-Dicarboxylic Acid	C0247402	exact				A1.4.1.2.1_Organic Chemical				inhibitor	inhibits	Inhibitors	Neurotransmitter Uptake Inhibitors	Neurotransmitter Uptake Inhibitors	Y	quasi syn therclass-to-function	Neurotransmitter Uptake	Neurotransmitter Uptake	C0598962	P
1_000219	MeSH_PA	C068543	1,2-diethyl-3-hydroxypyridin-4-one	115900-75-9	1,2-Diethyl-3-hydroxypyridin-4-one	ChemID+	exact								1,2-Diethyl-3-hydroxypyridin-4-one		115900-75-9	exact				1,2-diethyl-3-hydroxypyridin-4-one	C068543	115900-75-9	exact				1,2-Diethyl-3-Hydroxypyridin-4-One	C0088045	exact				A1.4.1.1.1_Pharmacologic Substance	A1.4.1.2.1_Organic Chemical					#VALUE!	Chelating Agents	Chelating Agents	Y	exact (CUI-based)	Chelating Agents	Chelating Agents	C0007974	P
1_000220	MeSH_PA	C068543	1,2-diethyl-3-hydroxypyridin-4-one	115900-75-9	1,2-Diethyl-3-hydroxypyridin-4-one	ChemID+	exact								1,2-Diethyl-3-hydroxypyridin-4-one		115900-75-9	exact				1,2-diethyl-3-hydroxypyridin-4-one	C068543	115900-75-9	exact				1,2-Diethyl-3-Hydroxypyridin-4-One	C0088045	exact				A1.4.1.1.1_Pharmacologic Substance	A1.4.1.2.1_Organic Chemical					#VALUE!	Iron Chelating Agents	Iron Chelating Agents	Y	quasi syn therclass-to-function	iron chelating activity	Iron Chelating Activity [Moa]	C2757050	S
1_000221	MeSH_PA	C051360	1,3-dipropyl-8-cyclopentylxanthine	102146-07-6	PD 116948	ChemID+	<syn per source>	DPCPX	73282	102146-07-6	<syn per source>	1,3-Dipropyl-8-cyclopentylxanthine	exact		PD 116948		102146-07-6	<syn per source>	1,3-Dipropyl-8-cyclopentylxanthine	exact		1,3-dipropyl-8-cyclopentylxanthine	C051360	102146-07-6	exact				1,3-Dipropyl-8-Cyclopentylxanthine	C0088321	exact				A1.4.1.1.1_Pharmacologic Substance	A1.4.1.2.1_Organic Chemical			antagonist	antagonist	#VALUE!	Adenosine A1 Receptor Antagonists	Adenosine A1 Receptor Antagonists	Y	quasi syn therclass-to-function	A1 Adenosine Receptor Activity, G-Protein Coupled	A1 Adenosine Receptor Activity, G-Protein Coupled	C1152762	P
1_000222	MeSH_PA	C051360	1,3-dipropyl-8-cyclopentylxanthine	102146-07-6	PD 116948	ChemID+	<syn per source>	DPCPX	73282	102146-07-6	<syn per source>	1,3-Dipropyl-8-cyclopentylxanthine	exact		PD 116948		102146-07-6	<syn per source>	1,3-Dipropyl-8-cyclopentylxanthine	exact		1,3-dipropyl-8-cyclopentylxanthine	C051360	102146-07-6	exact				1,3-Dipropyl-8-Cyclopentylxanthine	C0088321	exact				A1.4.1.1.1_Pharmacologic Substance	A1.4.1.2.1_Organic Chemical					#VALUE!	Neurotransmitter Agents	Neurotransmitter Agents	Y	quasi syn therclass-to-function	neurotransmission	Synaptic Transmission	C0027793	S
1_000223	MeSH_PA	C051360	1,3-dipropyl-8-cyclopentylxanthine	102146-07-6	PD 116948	ChemID+	<syn per source>	DPCPX	73282	102146-07-6	<syn per source>	1,3-Dipropyl-8-cyclopentylxanthine	exact		PD 116948		102146-07-6	<syn per source>	1,3-Dipropyl-8-cyclopentylxanthine	exact		1,3-dipropyl-8-cyclopentylxanthine	C051360	102146-07-6	exact				1,3-Dipropyl-8-Cyclopentylxanthine	C0088321	exact				A1.4.1.1.1_Pharmacologic Substance	A1.4.1.2.1_Organic Chemical			causes		#VALUE!	Purinergic Agents	Purinergic Agents	Y	quasi syn therclass-to-function	Purinergic Effect	Purinergic Effect	C3178749	P
1_000224	MeSH_PA	C051360	1,3-dipropyl-8-cyclopentylxanthine	102146-07-6	PD 116948	ChemID+	<syn per source>	DPCPX	73282	102146-07-6	<syn per source>	1,3-Dipropyl-8-cyclopentylxanthine	exact		PD 116948		102146-07-6	<syn per source>	1,3-Dipropyl-8-cyclopentylxanthine	exact		1,3-dipropyl-8-cyclopentylxanthine	C051360	102146-07-6	exact				1,3-Dipropyl-8-Cyclopentylxanthine	C0088321	exact				A1.4.1.1.1_Pharmacologic Substance	A1.4.1.2.1_Organic Chemical			antagonist	antagonist	#VALUE!	Purinergic Antagonists	Purinergic Antagonists	Y	quasi syn therclass-to-function	Purinergic Receptor Activity	Purinergic Receptor Activity	C3159308	P
1_000225	MeSH_PA	C051360	1,3-dipropyl-8-cyclopentylxanthine	102146-07-6	PD 116948	ChemID+	<syn per source>	DPCPX	73282	102146-07-6	<syn per source>	1,3-Dipropyl-8-cyclopentylxanthine	exact		PD 116948		102146-07-6	<syn per source>	1,3-Dipropyl-8-cyclopentylxanthine	exact		1,3-dipropyl-8-cyclopentylxanthine	C051360	102146-07-6	exact				1,3-Dipropyl-8-Cyclopentylxanthine	C0088321	exact				A1.4.1.1.1_Pharmacologic Substance	A1.4.1.2.1_Organic Chemical			antagonist	antagonist	#VALUE!	Purinergic P1 Receptor Antagonists	Purinergic P1 Receptor Antagonists	Y	NT + quasi syn therclass-to-function	Purinergic Receptor Activity	Purinergic Receptor Activity	C3159308	P
1_000226	MeSH_PA	C095756	1-aminoindan-1,5-dicarboxylic acid	168560-79-0	1-Aminoindan-1,5-dicarboxylic acid	ChemID+	exact								1-Aminoindan-1,5-dicarboxylic acid		168560-79-0	exact				1-aminoindan-1,5-dicarboxylic acid	C095756		exact				1-Aminoindan-1,5-Dicarboxylic Acid	C0381784	exact				A1.4.1.1.1_Pharmacologic Substance	A1.4.1.2.1_Organic Chemical					#VALUE!	Excitatory Amino Acid Agents	Excitatory Amino Acid Agents	Y	NT + quasi syn therclass-to-function	Excitatory Synaptic Transmission	Excitatory Synaptic Transmission	C0234107	P
1_000227	MeSH_PA	C095756	1-aminoindan-1,5-dicarboxylic acid	168560-79-0	1-Aminoindan-1,5-dicarboxylic acid	ChemID+	exact								1-Aminoindan-1,5-dicarboxylic acid		168560-79-0	exact				1-aminoindan-1,5-dicarboxylic acid	C095756		exact				1-Aminoindan-1,5-Dicarboxylic Acid	C0381784	exact				A1.4.1.1.1_Pharmacologic Substance	A1.4.1.2.1_Organic Chemical			antagonist	antagonist	#VALUE!	Excitatory Amino Acid Antagonists	Excitatory Amino Acid Antagonists	Y	NT + quasi syn therclass-to-function	Excitatory Synaptic Transmission	Excitatory Synaptic Transmission	C0234107	P
1_000228	MeSH_PA	C095756	1-aminoindan-1,5-dicarboxylic acid	168560-79-0	1-Aminoindan-1,5-dicarboxylic acid	ChemID+	exact								1-Aminoindan-1,5-dicarboxylic acid		168560-79-0	exact				1-aminoindan-1,5-dicarboxylic acid	C095756		exact				1-Aminoindan-1,5-Dicarboxylic Acid	C0381784	exact				A1.4.1.1.1_Pharmacologic Substance	A1.4.1.2.1_Organic Chemical					#VALUE!	Neurotransmitter Agents	Neurotransmitter Agents	Y	quasi syn therclass-to-function	neurotransmission	Synaptic Transmission	C0027793	S
1_000229	ChEBI		2-methyl-6-(phenylethynyl)pyridine	219911-35-0	6-Methyl-2-(phenylethynyl)pyridine	ChemID+	<syn per source>	2-methyl-6-(phenylethynyl)pyridine	64159	219911-35-0	exact				6-Methyl-2-(phenylethynyl)pyridine		219911-35-0	<syn per source>	2-Methyl-6-(phenylethynyl)pyridine	exact		6-methyl-2-(phenylethynyl)pyridine	C121465		<syn per source>	2-methyl-6-(phenylethynyl)pyridine	exact		2-Methyl-6-(Phenylethynyl)Pyridine	C0909109	exact				A1.4.1.1.1_Pharmacologic Substance	A1.4.1.2.1_Organic Chemical			lytic		#VALUE!	anxiolytic drug	anxiolytic drug	Y	quasi syn therclass-to-disease	Anxiety	Anxiety	C0003467	P
1_000230	ChEBI		2-methyl-6-(phenylethynyl)pyridine	219911-35-0	6-Methyl-2-(phenylethynyl)pyridine	ChemID+	<syn per source>	2-methyl-6-(phenylethynyl)pyridine	64159	219911-35-0	exact				6-Methyl-2-(phenylethynyl)pyridine		219911-35-0	<syn per source>	2-Methyl-6-(phenylethynyl)pyridine	exact		6-methyl-2-(phenylethynyl)pyridine	C121465		<syn per source>	2-methyl-6-(phenylethynyl)pyridine	exact		2-Methyl-6-(Phenylethynyl)Pyridine	C0909109	exact				A1.4.1.1.1_Pharmacologic Substance	A1.4.1.2.1_Organic Chemical			antagonist	antagonist	#VALUE!	metabotropic glutamate receptor antagonist	metabotropic glutamate receptor antagonist	Y	comp/NT + quasi syn therclass-to-function	Glutamate Receptor Activity	Glutamate Receptor Activity	C1152799	P
1_000231	MeSH_PA	C018528	3,3'-dipentyl-2,2'-oxacarbocyanine	60031-82-5	3,3'-Dipentyl-2,2'-oxacarbocyanine	ChemID+	exact								3,3'-Dipentyl-2,2'-oxacarbocyanine		60031-82-5	exact				3,3'-dipentyl-2,2'-oxacarbocyanine	C018528	60031-82-5	exact				3,3'-Dipentyl-2,2'-Oxacarbocyanine	C0046900	exact				A1.4.1.1.4_Indicator, Reagent, or Diagnostic Aid	A1.4.1.2.1_Organic Chemical					#VALUE!	Coloring Agents	Coloring Agents	Y	exact (CUI-based)	Coloring Agents	Coloring Agents	C1566391	P
1_000232	MeSH_PA	C018528	3,3'-dipentyl-2,2'-oxacarbocyanine	60031-82-5	3,3'-Dipentyl-2,2'-oxacarbocyanine	ChemID+	exact								3,3'-Dipentyl-2,2'-oxacarbocyanine		60031-82-5	exact				3,3'-dipentyl-2,2'-oxacarbocyanine	C018528	60031-82-5	exact				3,3'-Dipentyl-2,2'-Oxacarbocyanine	C0046900	exact				A1.4.1.1.4_Indicator, Reagent, or Diagnostic Aid	A1.4.1.2.1_Organic Chemical					#VALUE!	Fluorescent Dyes	Fluorescent Dyes	Y	exact (CUI-based)	Fluorescent Dyes	Fluorescent Dyes	C0016320	P
1_000233	MeSH_PA	C018528	3,3'-dipentyl-2,2'-oxacarbocyanine	60031-82-5	3,3'-Dipentyl-2,2'-oxacarbocyanine	ChemID+	exact								3,3'-Dipentyl-2,2'-oxacarbocyanine		60031-82-5	exact				3,3'-dipentyl-2,2'-oxacarbocyanine	C018528	60031-82-5	exact				3,3'-Dipentyl-2,2'-Oxacarbocyanine	C0046900	exact				A1.4.1.1.4_Indicator, Reagent, or Diagnostic Aid	A1.4.1.2.1_Organic Chemical					#VALUE!	Indicators and Reagents	Indicators and Reagents	Y	exact (CUI-based)	Indicators And Reagents	Indicators And Reagents	C0021213	P
1_000234	MeSH_PA	C018528	3,3'-dipentyl-2,2'-oxacarbocyanine	60031-82-5	3,3'-Dipentyl-2,2'-oxacarbocyanine	ChemID+	exact								3,3'-Dipentyl-2,2'-oxacarbocyanine		60031-82-5	exact				3,3'-dipentyl-2,2'-oxacarbocyanine	C018528	60031-82-5	exact				3,3'-Dipentyl-2,2'-Oxacarbocyanine	C0046900	exact				A1.4.1.1.4_Indicator, Reagent, or Diagnostic Aid	A1.4.1.2.1_Organic Chemical					#VALUE!	Luminescent Agents	Luminescent Agents	Y	exact (CUI-based)	Luminescent Agents	Luminescent Agents	C1450139	P
1_000235	MeSH_PA	C004805	5'-guanylylmethylenebisphosphonate	13912-93-1	5'-Guanylylmethylenebisphosphonate	ChemID+	exact								5'-Guanylylmethylenebisphosphonate		13912-93-1	exact				5'-guanylylmethylenebisphosphonate	C004805	13912-93-1	exact				5'-Guanylylmethylenebisphosphonate	C0048815	exact				A1.4.1.1.1_Pharmacologic Substance	A1.4.1.2.1.5_Nucleic Acid, Nucleoside, or Nucleotide			anti		#VALUE!	Anti-Infective Agents	Anti-Infective Agents	Y	quasi syn therclass-to-disease	Infection	Infection	C0021311	P
1_000236	MeSH_PA	C004805	5'-guanylylmethylenebisphosphonate	13912-93-1	5'-Guanylylmethylenebisphosphonate	ChemID+	exact								5'-Guanylylmethylenebisphosphonate		13912-93-1	exact				5'-guanylylmethylenebisphosphonate	C004805	13912-93-1	exact				5'-Guanylylmethylenebisphosphonate	C0048815	exact				A1.4.1.1.1_Pharmacologic Substance	A1.4.1.2.1.5_Nucleic Acid, Nucleoside, or Nucleotide			anti		#VALUE!	Antiviral Agents	Antiviral Agents	Y	quasi syn therclass-to-disease	Virus Diseases	Virus Diseases	C0042769	P
1_000237	MeSH_PA	C121465	6-methyl-2-(phenylethynyl)pyridine	219911-35-0	6-Methyl-2-(phenylethynyl)pyridine	ChemID+	exact	2-methyl-6-(phenylethynyl)pyridine	64159	219911-35-0	syn word order	6-Methyl-2-(phenylethynyl)pyridine	exact		6-Methyl-2-(phenylethynyl)pyridine		219911-35-0	exact				6-methyl-2-(phenylethynyl)pyridine	C121465		exact				6-Methyl-2-(Phenylethynyl)Pyridine	C0909108	exact				A1.4.1.1.1_Pharmacologic Substance	A1.4.1.2.1_Organic Chemical			anti		#VALUE!	Anti-Anxiety Agents	Anti-Anxiety Agents	Y	quasi syn therclass-to-disease	Anxiety	Anxiety	C0003467	P
1_000238	MeSH_PA	C121465	6-methyl-2-(phenylethynyl)pyridine	219911-35-0	6-Methyl-2-(phenylethynyl)pyridine	ChemID+	exact	2-methyl-6-(phenylethynyl)pyridine	64159	219911-35-0	syn word order	6-Methyl-2-(phenylethynyl)pyridine	exact		6-Methyl-2-(phenylethynyl)pyridine		219911-35-0	exact				6-methyl-2-(phenylethynyl)pyridine	C121465		exact				6-Methyl-2-(Phenylethynyl)Pyridine	C0909108	exact				A1.4.1.1.1_Pharmacologic Substance	A1.4.1.2.1_Organic Chemical					#VALUE!	Central Nervous System Agents	Central Nervous System Agents	Y	quasi syn therclass-to-disease	Cns Disorder	Cns Disorder	C0007682	P
1_000239	MeSH_PA	C121465	6-methyl-2-(phenylethynyl)pyridine	219911-35-0	6-Methyl-2-(phenylethynyl)pyridine	ChemID+	exact	2-methyl-6-(phenylethynyl)pyridine	64159	219911-35-0	syn word order	6-Methyl-2-(phenylethynyl)pyridine	exact		6-Methyl-2-(phenylethynyl)pyridine		219911-35-0	exact				6-methyl-2-(phenylethynyl)pyridine	C121465		exact				6-Methyl-2-(Phenylethynyl)Pyridine	C0909108	exact				A1.4.1.1.1_Pharmacologic Substance	A1.4.1.2.1_Organic Chemical			causes		#VALUE!	Central Nervous System Depressants	Central Nervous System Depressants	Y	quasi syn therclass-to-disease	central nervous system depression	Central Nervous System Depression (Disorder)	C0151559	S
1_000240	MeSH_PA	C121465	6-methyl-2-(phenylethynyl)pyridine	219911-35-0	6-Methyl-2-(phenylethynyl)pyridine	ChemID+	exact	2-methyl-6-(phenylethynyl)pyridine	64159	219911-35-0	syn word order	6-Methyl-2-(phenylethynyl)pyridine	exact		6-Methyl-2-(phenylethynyl)pyridine		219911-35-0	exact				6-methyl-2-(phenylethynyl)pyridine	C121465		exact				6-Methyl-2-(Phenylethynyl)Pyridine	C0909108	exact				A1.4.1.1.1_Pharmacologic Substance	A1.4.1.2.1_Organic Chemical					#VALUE!	Excitatory Amino Acid Agents	Excitatory Amino Acid Agents	Y	NT + quasi syn therclass-to-function	Excitatory Synaptic Transmission	Excitatory Synaptic Transmission	C0234107	P
1_000241	MeSH_PA	C121465	6-methyl-2-(phenylethynyl)pyridine	219911-35-0	6-Methyl-2-(phenylethynyl)pyridine	ChemID+	exact	2-methyl-6-(phenylethynyl)pyridine	64159	219911-35-0	syn word order	6-Methyl-2-(phenylethynyl)pyridine	exact		6-Methyl-2-(phenylethynyl)pyridine		219911-35-0	exact				6-methyl-2-(phenylethynyl)pyridine	C121465		exact				6-Methyl-2-(Phenylethynyl)Pyridine	C0909108	exact				A1.4.1.1.1_Pharmacologic Substance	A1.4.1.2.1_Organic Chemical			antagonist	antagonist	#VALUE!	Excitatory Amino Acid Antagonists	Excitatory Amino Acid Antagonists	Y	NT + quasi syn therclass-to-function	Excitatory Synaptic Transmission	Excitatory Synaptic Transmission	C0234107	P
1_000242	MeSH_PA	C121465	6-methyl-2-(phenylethynyl)pyridine	219911-35-0	6-Methyl-2-(phenylethynyl)pyridine	ChemID+	exact	2-methyl-6-(phenylethynyl)pyridine	64159	219911-35-0	syn word order	6-Methyl-2-(phenylethynyl)pyridine	exact		6-Methyl-2-(phenylethynyl)pyridine		219911-35-0	exact				6-methyl-2-(phenylethynyl)pyridine	C121465		exact				6-Methyl-2-(Phenylethynyl)Pyridine	C0909108	exact				A1.4.1.1.1_Pharmacologic Substance	A1.4.1.2.1_Organic Chemical					#VALUE!	Neurotransmitter Agents	Neurotransmitter Agents	Y	quasi syn therclass-to-function	neurotransmission	Synaptic Transmission	C0027793	S
1_000243	MeSH_PA	C121465	6-methyl-2-(phenylethynyl)pyridine	219911-35-0	6-Methyl-2-(phenylethynyl)pyridine	ChemID+	exact	2-methyl-6-(phenylethynyl)pyridine	64159	219911-35-0	syn word order	6-Methyl-2-(phenylethynyl)pyridine	exact		6-Methyl-2-(phenylethynyl)pyridine		219911-35-0	exact				6-methyl-2-(phenylethynyl)pyridine	C121465		exact				6-Methyl-2-(Phenylethynyl)Pyridine	C0909108	exact				A1.4.1.1.1_Pharmacologic Substance	A1.4.1.2.1_Organic Chemical					#VALUE!	Psychotropic Drugs	Psychotropic Drugs	Y	quasi syn therclass-to-disease	Mental Disorders	Mental Disorders	C0004936	P
1_000244	MeSH_PA	C121465	6-methyl-2-(phenylethynyl)pyridine	219911-35-0	6-Methyl-2-(phenylethynyl)pyridine	ChemID+	exact	2-methyl-6-(phenylethynyl)pyridine	64159	219911-35-0	syn word order	6-Methyl-2-(phenylethynyl)pyridine	exact		6-Methyl-2-(phenylethynyl)pyridine		219911-35-0	exact				6-methyl-2-(phenylethynyl)pyridine	C121465		exact				6-Methyl-2-(Phenylethynyl)Pyridine	C0909108	exact				A1.4.1.1.1_Pharmacologic Substance	A1.4.1.2.1_Organic Chemical			causes		#VALUE!	Tranquilizing Agents	Tranquilizing Agents	Y	quasi syn therclass-to-function	Tranquilizing Effect	Tranquilizing Effect	C3179402	P
1_000245	MeSH_PA	C009820	6-methyl-2-ethyl-3-hydroxypyridine	2364-75-2	Emoxipine	ChemID+	<syn per source>								Emoxipine		2364-75-2	<syn per source>	6-Methyl-2-ethyl-3-hydroxypyridine	exact		6-methyl-2-ethyl-3-hydroxypyridine	C009820	2364-75-2	exact				6-Methyl-2-Ethyl-3-Hydroxypyridine	C0049648	exact				A1.4.1.1.1_Pharmacologic Substance	A1.4.1.2.1_Organic Chemical			anti		#VALUE!	Anti-Arrhythmia Agents	Anti-Arrhythmia Agents	Y	quasi syn therclass-to-disease	Cardiac Arrhythmia	Cardiac Arrhythmia	C0003811	P
1_000246	MeSH_PA	C009820	6-methyl-2-ethyl-3-hydroxypyridine	2364-75-2	Emoxipine	ChemID+	<syn per source>								Emoxipine		2364-75-2	<syn per source>	6-Methyl-2-ethyl-3-hydroxypyridine	exact		6-methyl-2-ethyl-3-hydroxypyridine	C009820	2364-75-2	exact				6-Methyl-2-Ethyl-3-Hydroxypyridine	C0049648	exact				A1.4.1.1.1_Pharmacologic Substance	A1.4.1.2.1_Organic Chemical			anti		#VALUE!	Antioxidants	Antioxidants	Y	quasi syn therclass-to-disease	Free Radical Oxidation Of Tissue	Free Radical Oxidation Of Tissue	C0599059	P
1_000247	MeSH_PA	C009820	6-methyl-2-ethyl-3-hydroxypyridine	2364-75-2	Emoxipine	ChemID+	<syn per source>								Emoxipine		2364-75-2	<syn per source>	6-Methyl-2-ethyl-3-hydroxypyridine	exact		6-methyl-2-ethyl-3-hydroxypyridine	C009820	2364-75-2	exact				6-Methyl-2-Ethyl-3-Hydroxypyridine	C0049648	exact				A1.4.1.1.1_Pharmacologic Substance	A1.4.1.2.1_Organic Chemical					#VALUE!	Cardiovascular Agents	Cardiovascular Agents	Y	quasi syn therclass-to-disease	Cardiovascular Diseases	Cardiovascular Diseases	C0007222	P
1_000248	MeSH_PA	C009820	6-methyl-2-ethyl-3-hydroxypyridine	2364-75-2	Emoxipine	ChemID+	<syn per source>								Emoxipine		2364-75-2	<syn per source>	6-Methyl-2-ethyl-3-hydroxypyridine	exact		6-methyl-2-ethyl-3-hydroxypyridine	C009820	2364-75-2	exact				6-Methyl-2-Ethyl-3-Hydroxypyridine	C0049648	exact				A1.4.1.1.1_Pharmacologic Substance	A1.4.1.2.1_Organic Chemical					#VALUE!	Central Nervous System Agents	Central Nervous System Agents	Y	quasi syn therclass-to-disease	Cns Disorder	Cns Disorder	C0007682	P
1_000249	MeSH_PA	C009820	6-methyl-2-ethyl-3-hydroxypyridine	2364-75-2	Emoxipine	ChemID+	<syn per source>								Emoxipine		2364-75-2	<syn per source>	6-Methyl-2-ethyl-3-hydroxypyridine	exact		6-methyl-2-ethyl-3-hydroxypyridine	C009820	2364-75-2	exact				6-Methyl-2-Ethyl-3-Hydroxypyridine	C0049648	exact				A1.4.1.1.1_Pharmacologic Substance	A1.4.1.2.1_Organic Chemical					#VALUE!	Hematologic Agents	Hematologic Agents	Y	quasi syn therclass-to-disease	Hematological Disease	Hematological Disease	C0018939	P
1_000250	MeSH_PA	C009820	6-methyl-2-ethyl-3-hydroxypyridine	2364-75-2	Emoxipine	ChemID+	<syn per source>								Emoxipine		2364-75-2	<syn per source>	6-Methyl-2-ethyl-3-hydroxypyridine	exact		6-methyl-2-ethyl-3-hydroxypyridine	C009820	2364-75-2	exact				6-Methyl-2-Ethyl-3-Hydroxypyridine	C0049648	exact				A1.4.1.1.1_Pharmacologic Substance	A1.4.1.2.1_Organic Chemical			causes		#VALUE!	Mutagens	Mutagens	Y	quasi syn therclass-to-function	Mutagenesis Process	Mutagenesis Process	C0079866	P
1_000251	MeSH_PA	C009820	6-methyl-2-ethyl-3-hydroxypyridine	2364-75-2	Emoxipine	ChemID+	<syn per source>								Emoxipine		2364-75-2	<syn per source>	6-Methyl-2-ethyl-3-hydroxypyridine	exact		6-methyl-2-ethyl-3-hydroxypyridine	C009820	2364-75-2	exact				6-Methyl-2-Ethyl-3-Hydroxypyridine	C0049648	exact				A1.4.1.1.1_Pharmacologic Substance	A1.4.1.2.1_Organic Chemical			causes		#VALUE!	Noxae	Noxae	Y	quasi syn therclass-to-disease	Poisoning By And Exposure To Noxious Substances, Undetermined Intent	Poisoning By And Exposure To Noxious Substances, Undetermined Intent	C0480774	P
1_000252	MeSH_PA	C009820	6-methyl-2-ethyl-3-hydroxypyridine	2364-75-2	Emoxipine	ChemID+	<syn per source>								Emoxipine		2364-75-2	<syn per source>	6-Methyl-2-ethyl-3-hydroxypyridine	exact		6-methyl-2-ethyl-3-hydroxypyridine	C009820	2364-75-2	exact				6-Methyl-2-Ethyl-3-Hydroxypyridine	C0049648	exact				A1.4.1.1.1_Pharmacologic Substance	A1.4.1.2.1_Organic Chemical			inhibitor	inhibits	Inhibitors	Platelet Aggregation Inhibitors	Platelet Aggregation Inhibitors	Y	quasi syn therclass-to-function	Platelet Aggregation	Platelet Aggregation	C0032176	P
1_000253	MeSH_PA	C009820	6-methyl-2-ethyl-3-hydroxypyridine	2364-75-2	Emoxipine	ChemID+	<syn per source>								Emoxipine		2364-75-2	<syn per source>	6-Methyl-2-ethyl-3-hydroxypyridine	exact		6-methyl-2-ethyl-3-hydroxypyridine	C009820	2364-75-2	exact				6-Methyl-2-Ethyl-3-Hydroxypyridine	C0049648	exact				A1.4.1.1.1_Pharmacologic Substance	A1.4.1.2.1_Organic Chemical			causes		#VALUE!	Protective Agents	Protective Agents	Y	quasi syn therclass-to-function	Protective Drug Effect	Protective Drug Effect	C0678771	P
1_000254	MeSH_PA	C009820	6-methyl-2-ethyl-3-hydroxypyridine	2364-75-2	Emoxipine	ChemID+	<syn per source>								Emoxipine		2364-75-2	<syn per source>	6-Methyl-2-ethyl-3-hydroxypyridine	exact		6-methyl-2-ethyl-3-hydroxypyridine	C009820	2364-75-2	exact				6-Methyl-2-Ethyl-3-Hydroxypyridine	C0049648	exact				A1.4.1.1.1_Pharmacologic Substance	A1.4.1.2.1_Organic Chemical					#VALUE!	Psychotropic Drugs	Psychotropic Drugs	Y	quasi syn therclass-to-disease	Mental Disorders	Mental Disorders	C0004936	P
1_000255	MeSH_PA	C009820	6-methyl-2-ethyl-3-hydroxypyridine	2364-75-2	Emoxipine	ChemID+	<syn per source>								Emoxipine		2364-75-2	<syn per source>	6-Methyl-2-ethyl-3-hydroxypyridine	exact		6-methyl-2-ethyl-3-hydroxypyridine	C009820	2364-75-2	exact				6-Methyl-2-Ethyl-3-Hydroxypyridine	C0049648	exact				A1.4.1.1.1_Pharmacologic Substance	A1.4.1.2.1_Organic Chemical			causes		#VALUE!	Radiation-Protective Agents	Radiation-Protective Agents	Y	quasi syn therclass-to-function	Radiation-Protective Effect	Radiation-Protective Effect	C3179279	P
1_000256	MeSH_PA	C053907	8-cyclopentyl-1,3-dimethylxanthine	35873-49-5	8-Cyclopentyl-1,3-dimethylxanthine	ChemID+	exact								8-Cyclopentyl-1,3-dimethylxanthine		35873-49-5	exact				8-cyclopentyl-1,3-dimethylxanthine	C053907	35873-49-5	exact				8-Cyclopentyl-1,3-Dimethylxanthine	C0050068	exact				A1.4.1.2.1_Organic Chemical						#VALUE!	Neurotransmitter Agents	Neurotransmitter Agents	Y	quasi syn therclass-to-function	neurotransmission	Synaptic Transmission	C0027793	S
1_000257	MeSH_PA	C053907	8-cyclopentyl-1,3-dimethylxanthine	35873-49-5	8-Cyclopentyl-1,3-dimethylxanthine	ChemID+	exact								8-Cyclopentyl-1,3-dimethylxanthine		35873-49-5	exact				8-cyclopentyl-1,3-dimethylxanthine	C053907	35873-49-5	exact				8-Cyclopentyl-1,3-Dimethylxanthine	C0050068	exact				A1.4.1.2.1_Organic Chemical				causes		#VALUE!	Purinergic Agents	Purinergic Agents	Y	quasi syn therclass-to-function	Purinergic Effect	Purinergic Effect	C3178749	P
1_000258	MeSH_PA	C053907	8-cyclopentyl-1,3-dimethylxanthine	35873-49-5	8-Cyclopentyl-1,3-dimethylxanthine	ChemID+	exact								8-Cyclopentyl-1,3-dimethylxanthine		35873-49-5	exact				8-cyclopentyl-1,3-dimethylxanthine	C053907	35873-49-5	exact				8-Cyclopentyl-1,3-Dimethylxanthine	C0050068	exact				A1.4.1.2.1_Organic Chemical				antagonist	antagonist	#VALUE!	Purinergic Antagonists	Purinergic Antagonists	Y	quasi syn therclass-to-function	Purinergic Receptor Activity	Purinergic Receptor Activity	C3159308	P
1_000259	MeSH_PA	C053907	8-cyclopentyl-1,3-dimethylxanthine	35873-49-5	8-Cyclopentyl-1,3-dimethylxanthine	ChemID+	exact								8-Cyclopentyl-1,3-dimethylxanthine		35873-49-5	exact				8-cyclopentyl-1,3-dimethylxanthine	C053907	35873-49-5	exact				8-Cyclopentyl-1,3-Dimethylxanthine	C0050068	exact				A1.4.1.2.1_Organic Chemical				antagonist	antagonist	#VALUE!	Purinergic P1 Receptor Antagonists	Purinergic P1 Receptor Antagonists	Y	NT + quasi syn therclass-to-function	Purinergic Receptor Activity	Purinergic Receptor Activity	C3159308	P
1_000260	MeSH_PA	C010847	9-amino-6-chloro-2-methoxyacridine	3548-09-2	9-Amino-6-chloro-2-methoxyacridine	ChemID+	exact								9-Amino-6-chloro-2-methoxyacridine		3548-09-2	exact				9-amino-6-chloro-2-methoxyacridine	C010847	3548-09-2	exact				9-Amino-6-Chloro-2-Methoxyacridine	C0050195	exact				A1.4.1.1.4_Indicator, Reagent, or Diagnostic Aid	A1.4.1.2.1_Organic Chemical					#VALUE!	Coloring Agents	Coloring Agents	Y	exact (CUI-based)	Coloring Agents	Coloring Agents	C1566391	P
1_000261	MeSH_PA	C010847	9-amino-6-chloro-2-methoxyacridine	3548-09-2	9-Amino-6-chloro-2-methoxyacridine	ChemID+	exact								9-Amino-6-chloro-2-methoxyacridine		3548-09-2	exact				9-amino-6-chloro-2-methoxyacridine	C010847	3548-09-2	exact				9-Amino-6-Chloro-2-Methoxyacridine	C0050195	exact				A1.4.1.1.4_Indicator, Reagent, or Diagnostic Aid	A1.4.1.2.1_Organic Chemical					#VALUE!	Fluorescent Dyes	Fluorescent Dyes	Y	exact (CUI-based)	Fluorescent Dyes	Fluorescent Dyes	C0016320	P
1_000262	MeSH_PA	C010847	9-amino-6-chloro-2-methoxyacridine	3548-09-2	9-Amino-6-chloro-2-methoxyacridine	ChemID+	exact								9-Amino-6-chloro-2-methoxyacridine		3548-09-2	exact				9-amino-6-chloro-2-methoxyacridine	C010847	3548-09-2	exact				9-Amino-6-Chloro-2-Methoxyacridine	C0050195	exact				A1.4.1.1.4_Indicator, Reagent, or Diagnostic Aid	A1.4.1.2.1_Organic Chemical					#VALUE!	Indicators and Reagents	Indicators and Reagents	Y	exact (CUI-based)	Indicators And Reagents	Indicators And Reagents	C0021213	P
1_000263	MeSH_PA	C010847	9-amino-6-chloro-2-methoxyacridine	3548-09-2	9-Amino-6-chloro-2-methoxyacridine	ChemID+	exact								9-Amino-6-chloro-2-methoxyacridine		3548-09-2	exact				9-amino-6-chloro-2-methoxyacridine	C010847	3548-09-2	exact				9-Amino-6-Chloro-2-Methoxyacridine	C0050195	exact				A1.4.1.1.4_Indicator, Reagent, or Diagnostic Aid	A1.4.1.2.1_Organic Chemical					#VALUE!	Intercalating Agents	Intercalating Agents	Y	exact (CUI-based)	Intercalating Agents	Intercalating Agents	C0021717	P
1_000264	MeSH_PA	C010847	9-amino-6-chloro-2-methoxyacridine	3548-09-2	9-Amino-6-chloro-2-methoxyacridine	ChemID+	exact								9-Amino-6-chloro-2-methoxyacridine		3548-09-2	exact				9-amino-6-chloro-2-methoxyacridine	C010847	3548-09-2	exact				9-Amino-6-Chloro-2-Methoxyacridine	C0050195	exact				A1.4.1.1.4_Indicator, Reagent, or Diagnostic Aid	A1.4.1.2.1_Organic Chemical					#VALUE!	Luminescent Agents	Luminescent Agents	Y	exact (CUI-based)	Luminescent Agents	Luminescent Agents	C1450139	P
1_000265	ChEBI		alpha-cyano-4-hydroxycinnamic acid	28166-41-8	alpha-Cyano-4-hydroxycinnamate	ChemID+	quasi syn acid/-ate	alpha-cyano-4-hydroxycinnamic acid	64340	28166-41-8	exact				alpha-Cyano-4-hydroxycinnamate		28166-41-8	quasi syn acid/-ate				alpha-cyano-4-hydroxycinnamate	C007175	28166-41-8	quasi syn acid/-ate	alpha-cyano-4-hydroxycinnamic acid	exact		Alpha-Cyano-4-Hydroxycinnamic Acid	C0102508	exact				A1.4.1.2.1_Organic Chemical						#VALUE!	MALDI matrix material	MALDI matrix material	Y	quasi syn	maldi	Spectrometry, Mass, Matrix-Assisted Laser Desorption-Ionization	C0282597	S
1_000266	MeSH_PA	C087229	diethylamine dinitric oxide adduct	92818-79-6	Diethylamine dinitric oxide adduct	ChemID+	exact								Diethylamine dinitric oxide adduct		92818-79-6	exact				diethylamine dinitric oxide adduct	C087229	92818-79-6	exact				Diethylamine Dinitric Oxide Adduct	C0254718	exact				A1.4.1.1.1_Pharmacologic Substance	A1.4.1.2.1_Organic Chemical					#VALUE!	Cardiovascular Agents	Cardiovascular Agents	Y	quasi syn therclass-to-disease	Cardiovascular Diseases	Cardiovascular Diseases	C0007222	P
1_000267	MeSH_PA	C087229	diethylamine dinitric oxide adduct	92818-79-6	Diethylamine dinitric oxide adduct	ChemID+	exact								Diethylamine dinitric oxide adduct		92818-79-6	exact				diethylamine dinitric oxide adduct	C087229	92818-79-6	exact				Diethylamine Dinitric Oxide Adduct	C0254718	exact				A1.4.1.1.1_Pharmacologic Substance	A1.4.1.2.1_Organic Chemical					#VALUE!	Nitric Oxide Donors	Nitric Oxide Donors	Y	quasi syn therclass-to-function	Nitric Oxide Metabolic Process	Nitric Oxide Metabolic Process	C1158468	P
1_000268	MeSH_PA	C093171	methanethiosulfonate ethylammonium	44059-82-7	Methanethiosulfonate	ChemID+	NT salt/deriv/analog/df								Methanethiosulfonate		44059-82-7	NT salt/deriv/analog/df				methanethiosulfonate ethylammonium	C093171		exact				Methanethiosulfonate Ethylammonium	C0296679	exact				A1.4.1.1.4_Indicator, Reagent, or Diagnostic Aid	A1.4.1.2.1_Organic Chemical					#VALUE!	Indicators and Reagents	Indicators and Reagents	Y	exact (CUI-based)	Indicators And Reagents	Indicators And Reagents	C0021213	P
1_000269	MeSH_PA	C042989	n-octyl-beta-D-thioglucopyranoside	85618-21-9	N-Octyl-beta-D-thioglucopyranoside	ChemID+	exact								N-Octyl-beta-D-thioglucopyranoside		85618-21-9	exact				n-octyl-beta-D-thioglucopyranoside	C042989	85618-21-9	exact				N-Octyl-Beta-D-Thioglucopyranoside	C0068248	exact				A1.4.1.1.1_Pharmacologic Substance	A1.4.1.2.1.8_Carbohydrate					#VALUE!	Detergents	Detergents	Y	exact (CUI-based)	Detergents	Detergents	C0011740	P
1_000270	MeSH_PA	C042989	n-octyl-beta-D-thioglucopyranoside	85618-21-9	N-Octyl-beta-D-thioglucopyranoside	ChemID+	exact								N-Octyl-beta-D-thioglucopyranoside		85618-21-9	exact				n-octyl-beta-D-thioglucopyranoside	C042989	85618-21-9	exact				N-Octyl-Beta-D-Thioglucopyranoside	C0068248	exact				A1.4.1.1.1_Pharmacologic Substance	A1.4.1.2.1.8_Carbohydrate					#VALUE!	Surface-Active Agents	Surface-Active Agents	Y	exact (CUI-based)	Surface-Active Agents	Surface-Active Agents	C0038888	P
1_000271	MeSH_PA	C015516	succinyl-trialanine-4-nitroanilide	52299-14-6	Succinyl-trialanine-4-nitroanilide	ChemID+	exact								Succinyl-trialanine-4-nitroanilide		52299-14-6	exact				succinyl-trialanine-4-nitroanilide	C015516	52299-14-6	exact				Succinyl-Trialanine-4-Nitroanilide	C0075451	exact				A1.4.1.1.1_Pharmacologic Substance	A1.4.1.2.1.7_Amino Acid, Peptide, or Protein					#VALUE!	Chromogenic Compounds	Chromogenic Compounds	Y	exact (CUI-based)	Chromogenic Compounds	Chromogenic Compounds	C0008583	P
1_000272	MeSH_PA	C015516	succinyl-trialanine-4-nitroanilide	52299-14-6	Succinyl-trialanine-4-nitroanilide	ChemID+	exact								Succinyl-trialanine-4-nitroanilide		52299-14-6	exact				succinyl-trialanine-4-nitroanilide	C015516	52299-14-6	exact				Succinyl-Trialanine-4-Nitroanilide	C0075451	exact				A1.4.1.1.1_Pharmacologic Substance	A1.4.1.2.1.7_Amino Acid, Peptide, or Protein					#VALUE!	Coloring Agents	Coloring Agents	Y	exact (CUI-based)	Coloring Agents	Coloring Agents	C1566391	P
1_000273	MeSH_PA	C015516	succinyl-trialanine-4-nitroanilide	52299-14-6	Succinyl-trialanine-4-nitroanilide	ChemID+	exact								Succinyl-trialanine-4-nitroanilide		52299-14-6	exact				succinyl-trialanine-4-nitroanilide	C015516	52299-14-6	exact				Succinyl-Trialanine-4-Nitroanilide	C0075451	exact				A1.4.1.1.1_Pharmacologic Substance	A1.4.1.2.1.7_Amino Acid, Peptide, or Protein					#VALUE!	Indicators and Reagents	Indicators and Reagents	Y	exact (CUI-based)	Indicators And Reagents	Indicators And Reagents	C0021213	P
1_000274	MeSH_PA	C037476	tert-butylbicyclophosphorothionate	70636-86-1	tert-Butylbicyclophosphorothionate	ChemID+	exact								tert-Butylbicyclophosphorothionate		70636-86-1	exact				tert-butylbicyclophosphorothionate	C037476	70636-86-1	exact				Tert-Butylbicyclophosphorothionate	C0076147	exact				A1.4.1.1.1_Pharmacologic Substance	A1.4.1.2.1_Organic Chemical					#VALUE!	Central Nervous System Agents	Central Nervous System Agents	Y	quasi syn therclass-to-disease	Cns Disorder	Cns Disorder	C0007682	P
1_000275	MeSH_PA	C037476	tert-butylbicyclophosphorothionate	70636-86-1	tert-Butylbicyclophosphorothionate	ChemID+	exact								tert-Butylbicyclophosphorothionate		70636-86-1	exact				tert-butylbicyclophosphorothionate	C037476	70636-86-1	exact				Tert-Butylbicyclophosphorothionate	C0076147	exact				A1.4.1.1.1_Pharmacologic Substance	A1.4.1.2.1_Organic Chemical			causes		#VALUE!	Central Nervous System Stimulants	Central Nervous System Stimulants	Y	quasi syn therclass-to-function	central nervous system stimulation	Central Nervous System Stimulation [Pe]	C2917138	S
1_000276	MeSH_PA	C037476	tert-butylbicyclophosphorothionate	70636-86-1	tert-Butylbicyclophosphorothionate	ChemID+	exact								tert-Butylbicyclophosphorothionate		70636-86-1	exact				tert-butylbicyclophosphorothionate	C037476	70636-86-1	exact				Tert-Butylbicyclophosphorothionate	C0076147	exact				A1.4.1.1.1_Pharmacologic Substance	A1.4.1.2.1_Organic Chemical			causes		#VALUE!	Convulsants	Convulsants	Y	quasi syn therclass-to-function	Convulsant Effect	Convulsant Effect	C3179492	P
1_000277	MeSH_PA	C018788	valyl-leucyl-lysine 4-nitroanilide	63589-93-5	Valyl-leucyl-lysine 4-nitroanilide	ChemID+	exact								Valyl-leucyl-lysine 4-nitroanilide		63589-93-5	exact				valyl-leucyl-lysine 4-nitroanilide	C018788	63589-93-5	exact				Valyl-Leucyl-Lysine 4-Nitroanilide	C0148143	exact				A1.4.1.1.1_Pharmacologic Substance	A1.4.1.2.1.7_Amino Acid, Peptide, or Protein					#VALUE!	Chromogenic Compounds	Chromogenic Compounds	Y	exact (CUI-based)	Chromogenic Compounds	Chromogenic Compounds	C0008583	P
1_000278	MeSH_PA	C018788	valyl-leucyl-lysine 4-nitroanilide	63589-93-5	Valyl-leucyl-lysine 4-nitroanilide	ChemID+	exact								Valyl-leucyl-lysine 4-nitroanilide		63589-93-5	exact				valyl-leucyl-lysine 4-nitroanilide	C018788	63589-93-5	exact				Valyl-Leucyl-Lysine 4-Nitroanilide	C0148143	exact				A1.4.1.1.1_Pharmacologic Substance	A1.4.1.2.1.7_Amino Acid, Peptide, or Protein					#VALUE!	Coloring Agents	Coloring Agents	Y	exact (CUI-based)	Coloring Agents	Coloring Agents	C1566391	P
1_000279	MeSH_PA	C018788	valyl-leucyl-lysine 4-nitroanilide	63589-93-5	Valyl-leucyl-lysine 4-nitroanilide	ChemID+	exact								Valyl-leucyl-lysine 4-nitroanilide		63589-93-5	exact				valyl-leucyl-lysine 4-nitroanilide	C018788	63589-93-5	exact				Valyl-Leucyl-Lysine 4-Nitroanilide	C0148143	exact				A1.4.1.1.1_Pharmacologic Substance	A1.4.1.2.1.7_Amino Acid, Peptide, or Protein					#VALUE!	Indicators and Reagents	Indicators and Reagents	Y	exact (CUI-based)	Indicators And Reagents	Indicators And Reagents	C0021213	P
1_000280	MeSH_PA	C054007	1-(9-fluorenyl)methyl chloroformate	28920-43-6	1-(9-Fluorenyl)methyl chloroformate	ChemID+	exact								1-(9-Fluorenyl)methyl chloroformate		28920-43-6	exact				1-(9-fluorenyl)methyl chloroformate	C054007	28920-43-6	exact				1-(9-Fluorenyl)Methyl Chloroformate	C0044226	exact				A1.4.1.1.1_Pharmacologic Substance	A1.4.1.2.1_Organic Chemical					#VALUE!	Indicators and Reagents	Indicators and Reagents	Y	exact (CUI-based)	Indicators And Reagents	Indicators And Reagents	C0021213	P
1_000281	MeSH_PA	C007606	1,2-epoxy-3-(p-nitrophenoxy)propane	5255-75-4	1,2-Epoxy-3-(p-nitrophenoxy)propane	ChemID+	exact	1,2-epoxy-3-(4-nitrophenoxy)propane	508	5255-75-4	<syn per source>	1,2-Epoxy-3-(p-Nitrophenoxy)propane	exact		1,2-Epoxy-3-(p-nitrophenoxy)propane		5255-75-4	exact				1,2-epoxy-3-(p-nitrophenoxy)propane	C007606	5255-75-4	exact				1,2-Epoxy-3-(P-Nitrophenoxy)Propane	C0043858	exact				A1.4.1.1.4_Indicator, Reagent, or Diagnostic Aid	A1.4.1.2.1_Organic Chemical			isa	isa	Inhibitors	Enzyme Inhibitors	Enzyme Inhibitors	Y	exact (CUI-based)	Enzyme Inhibitors	Enzyme Inhibitors	C0014432	P
1_000282	MeSH_PA	C007606	1,2-epoxy-3-(p-nitrophenoxy)propane	5255-75-4	1,2-Epoxy-3-(p-nitrophenoxy)propane	ChemID+	exact	1,2-epoxy-3-(4-nitrophenoxy)propane	508	5255-75-4	<syn per source>	1,2-Epoxy-3-(p-Nitrophenoxy)propane	exact		1,2-Epoxy-3-(p-nitrophenoxy)propane		5255-75-4	exact				1,2-epoxy-3-(p-nitrophenoxy)propane	C007606	5255-75-4	exact				1,2-Epoxy-3-(P-Nitrophenoxy)Propane	C0043858	exact				A1.4.1.1.4_Indicator, Reagent, or Diagnostic Aid	A1.4.1.2.1_Organic Chemical					#VALUE!	Indicators and Reagents	Indicators and Reagents	Y	exact (CUI-based)	Indicators And Reagents	Indicators And Reagents	C0021213	P
1_000283	MeSH_PA	C007606	1,2-epoxy-3-(p-nitrophenoxy)propane	5255-75-4	1,2-Epoxy-3-(p-nitrophenoxy)propane	ChemID+	exact	1,2-epoxy-3-(4-nitrophenoxy)propane	508	5255-75-4	<syn per source>	1,2-Epoxy-3-(p-Nitrophenoxy)propane	exact		1,2-Epoxy-3-(p-nitrophenoxy)propane		5255-75-4	exact				1,2-epoxy-3-(p-nitrophenoxy)propane	C007606	5255-75-4	exact				1,2-Epoxy-3-(P-Nitrophenoxy)Propane	C0043858	exact				A1.4.1.1.4_Indicator, Reagent, or Diagnostic Aid	A1.4.1.2.1_Organic Chemical			inhibitor	inhibits	Inhibitors	Protease Inhibitors	Protease Inhibitors	Y	quasi syn therclass-to-function	Protease Activity	Protease Activity	C2263455	P
1_000284	MeSH_PA	C082313	2-(2,3-dicarboxycyclopropyl)glycine	147782-19-2	2-(2,3-Dicarboxycyclopropyl)glycine	ChemID+	exact								2-(2,3-Dicarboxycyclopropyl)glycine		147782-19-2	exact				2-(2,3-dicarboxycyclopropyl)glycine	C082313	147782-19-2	exact				2-(2,3-Dicarboxycyclopropyl)Glycine	C0218405	exact				A1.4.1.1.1_Pharmacologic Substance	A1.4.1.2.1_Organic Chemical			anti		#VALUE!	Anticonvulsants	Anticonvulsants	Y	quasi syn therclass-to-disease	Convulsions	Convulsions	C0009951	P
1_000285	MeSH_PA	C082313	2-(2,3-dicarboxycyclopropyl)glycine	147782-19-2	2-(2,3-Dicarboxycyclopropyl)glycine	ChemID+	exact								2-(2,3-Dicarboxycyclopropyl)glycine		147782-19-2	exact				2-(2,3-dicarboxycyclopropyl)glycine	C082313	147782-19-2	exact				2-(2,3-Dicarboxycyclopropyl)Glycine	C0218405	exact				A1.4.1.1.1_Pharmacologic Substance	A1.4.1.2.1_Organic Chemical					#VALUE!	Central Nervous System Agents	Central Nervous System Agents	Y	quasi syn therclass-to-disease	Cns Disorder	Cns Disorder	C0007682	P
1_000286	MeSH_PA	C019273	2,2-bis(4-glycidyloxyphenyl)propane	1675-54-3	Bisphenol A diglycidyl ether	ChemID+	<syn per source>								Bisphenol A diglycidyl ether		1675-54-3	<syn per source>	2,2-Bis(4-glycidyloxyphenyl)propane	exact		2,2-bis(4-glycidyloxyphenyl)propane	C019273	1675-54-3	exact				2,2-Bis(4-Glycidyloxyphenyl)Propane	C0045287	exact				A1.4.1.1.1_Pharmacologic Substance	A1.4.1.2.1_Organic Chemical			causes		#VALUE!	Carcinogens	Carcinogens	Y	quasi syn therclass-to-disease	Carcinogenesis	Carcinogenesis	C0596263	P
1_000287	MeSH_PA	C019273	2,2-bis(4-glycidyloxyphenyl)propane	1675-54-3	Bisphenol A diglycidyl ether	ChemID+	<syn per source>								Bisphenol A diglycidyl ether		1675-54-3	<syn per source>	2,2-Bis(4-glycidyloxyphenyl)propane	exact		2,2-bis(4-glycidyloxyphenyl)propane	C019273	1675-54-3	exact				2,2-Bis(4-Glycidyloxyphenyl)Propane	C0045287	exact				A1.4.1.1.1_Pharmacologic Substance	A1.4.1.2.1_Organic Chemical			causes		#VALUE!	Noxae	Noxae	Y	quasi syn therclass-to-disease	Poisoning By And Exposure To Noxious Substances, Undetermined Intent	Poisoning By And Exposure To Noxious Substances, Undetermined Intent	C0480774	P
1_000288	MeSH_PA	C030911	2-nitro-7-methoxynaphtho(2-1b)furan	75965-74-1	2-nitro-7-methoxynaphtho(2-1b)furan	ChemID+	exact								2-nitro-7-methoxynaphtho(2-1b)furan		75965-74-1	exact				2-nitro-7-methoxynaphtho(2-1b)furan	C030911	75965-74-1	exact				2-Nitro-7-Methoxynaphtho(2-1B)Furan	C0093504	exact				A1.4.1.1.5_Hazardous or Poisonous Substance	A1.4.1.2.1_Organic Chemical			anti		#VALUE!	Antineoplastic Agents	Antineoplastic Agents	Y	quasi syn therclass-to-disease	Malignant Neoplasms	Malignant Neoplasms	C0006826	P
1_000289	MeSH_PA	C030911	2-nitro-7-methoxynaphtho(2-1b)furan	75965-74-1	2-nitro-7-methoxynaphtho(2-1b)furan	ChemID+	exact								2-nitro-7-methoxynaphtho(2-1b)furan		75965-74-1	exact				2-nitro-7-methoxynaphtho(2-1b)furan	C030911	75965-74-1	exact				2-Nitro-7-Methoxynaphtho(2-1B)Furan	C0093504	exact				A1.4.1.1.5_Hazardous or Poisonous Substance	A1.4.1.2.1_Organic Chemical			causes		#VALUE!	Carcinogens	Carcinogens	Y	quasi syn therclass-to-disease	Carcinogenesis	Carcinogenesis	C0596263	P
1_000290	MeSH_PA	C030911	2-nitro-7-methoxynaphtho(2-1b)furan	75965-74-1	2-nitro-7-methoxynaphtho(2-1b)furan	ChemID+	exact								2-nitro-7-methoxynaphtho(2-1b)furan		75965-74-1	exact				2-nitro-7-methoxynaphtho(2-1b)furan	C030911	75965-74-1	exact				2-Nitro-7-Methoxynaphtho(2-1B)Furan	C0093504	exact				A1.4.1.1.5_Hazardous or Poisonous Substance	A1.4.1.2.1_Organic Chemical			causes		#VALUE!	Mutagens	Mutagens	Y	quasi syn therclass-to-function	Mutagenesis Process	Mutagenesis Process	C0079866	P
1_000291	MeSH_PA	C030911	2-nitro-7-methoxynaphtho(2-1b)furan	75965-74-1	2-nitro-7-methoxynaphtho(2-1b)furan	ChemID+	exact								2-nitro-7-methoxynaphtho(2-1b)furan		75965-74-1	exact				2-nitro-7-methoxynaphtho(2-1b)furan	C030911	75965-74-1	exact				2-Nitro-7-Methoxynaphtho(2-1B)Furan	C0093504	exact				A1.4.1.1.5_Hazardous or Poisonous Substance	A1.4.1.2.1_Organic Chemical			causes		#VALUE!	Noxae	Noxae	Y	quasi syn therclass-to-disease	Poisoning By And Exposure To Noxious Substances, Undetermined Intent	Poisoning By And Exposure To Noxious Substances, Undetermined Intent	C0480774	P
1_000292	MeSH_PA	C003390	3,3',4',5-tetrachlorosalicylanilide	1154-59-2	3,3',4',5-Tetrachlorosalicylanilide	ChemID+	exact	3,3',4',5-tetrachlorosalicylanilide	188648	1154-59-2	exact				3,3',4',5-Tetrachlorosalicylanilide		1154-59-2	exact				3,3',4',5-tetrachlorosalicylanilide	C003390	1154-59-2	exact				3,3',4',5-Tetrachlorosalicylanilide	C0046874	exact				A1.4.1.1.1_Pharmacologic Substance	A1.4.1.2.1_Organic Chemical			isa	isa	Inhibitors	Enzyme Inhibitors	Enzyme Inhibitors	Y	exact (CUI-based)	Enzyme Inhibitors	Enzyme Inhibitors	C0014432	P
1_000293	MeSH_PA	C013919	5'-deoxy-5'-S-isobutylthioadenosine	35899-54-8	5'-Deoxy-5'-S-isobutylthioadenosine	ChemID+	exact								5'-Deoxy-5'-S-isobutylthioadenosine		35899-54-8	exact				5'-deoxy-5'-S-isobutylthioadenosine	C013919	35899-54-8	exact				5'-Deoxy-5'-S-Isobutylthioadenosine	C0048806	exact				A1.4.1.1.1_Pharmacologic Substance	A1.4.1.2.1.5_Nucleic Acid, Nucleoside, or Nucleotide			anti		#VALUE!	Anti-Infective Agents	Anti-Infective Agents	Y	quasi syn therclass-to-disease	Infection	Infection	C0021311	P
1_000294	MeSH_PA	C013919	5'-deoxy-5'-S-isobutylthioadenosine	35899-54-8	5'-Deoxy-5'-S-isobutylthioadenosine	ChemID+	exact								5'-Deoxy-5'-S-isobutylthioadenosine		35899-54-8	exact				5'-deoxy-5'-S-isobutylthioadenosine	C013919	35899-54-8	exact				5'-Deoxy-5'-S-Isobutylthioadenosine	C0048806	exact				A1.4.1.1.1_Pharmacologic Substance	A1.4.1.2.1.5_Nucleic Acid, Nucleoside, or Nucleotide			anti		#VALUE!	Antimalarials	Antimalarials	Y	quasi syn therclass-to-disease	Malaria	Malaria	C0024530	P
1_000295	MeSH_PA	C013919	5'-deoxy-5'-S-isobutylthioadenosine	35899-54-8	5'-Deoxy-5'-S-isobutylthioadenosine	ChemID+	exact								5'-Deoxy-5'-S-isobutylthioadenosine		35899-54-8	exact				5'-deoxy-5'-S-isobutylthioadenosine	C013919	35899-54-8	exact				5'-Deoxy-5'-S-Isobutylthioadenosine	C0048806	exact				A1.4.1.1.1_Pharmacologic Substance	A1.4.1.2.1.5_Nucleic Acid, Nucleoside, or Nucleotide			anti		#VALUE!	Antineoplastic Agents	Antineoplastic Agents	Y	quasi syn therclass-to-disease	Malignant Neoplasms	Malignant Neoplasms	C0006826	P
1_000296	MeSH_PA	C013919	5'-deoxy-5'-S-isobutylthioadenosine	35899-54-8	5'-Deoxy-5'-S-isobutylthioadenosine	ChemID+	exact								5'-Deoxy-5'-S-isobutylthioadenosine		35899-54-8	exact				5'-deoxy-5'-S-isobutylthioadenosine	C013919	35899-54-8	exact				5'-Deoxy-5'-S-Isobutylthioadenosine	C0048806	exact				A1.4.1.1.1_Pharmacologic Substance	A1.4.1.2.1.5_Nucleic Acid, Nucleoside, or Nucleotide			anti		#VALUE!	Antiparasitic Agents	Antiparasitic Agents	Y	quasi syn therclass-to-disease	Parasitic Diseases	Parasitic Diseases	C0030499	P
1_000297	MeSH_PA	C013919	5'-deoxy-5'-S-isobutylthioadenosine	35899-54-8	5'-Deoxy-5'-S-isobutylthioadenosine	ChemID+	exact								5'-Deoxy-5'-S-isobutylthioadenosine		35899-54-8	exact				5'-deoxy-5'-S-isobutylthioadenosine	C013919	35899-54-8	exact				5'-Deoxy-5'-S-Isobutylthioadenosine	C0048806	exact				A1.4.1.1.1_Pharmacologic Substance	A1.4.1.2.1.5_Nucleic Acid, Nucleoside, or Nucleotide			anti		#VALUE!	Antiprotozoal Agents	Antiprotozoal Agents	Y	quasi syn therclass-to-disease	Protozoan Infections	Protozoan Infections	C0033740	P
1_000298	ChEBI		5-methoxy-N,N-diisopropyltryptamine	4021-34-5	5-Methoxy-N,N-diisopropyltryptamine	ChemID+	exact	5-methoxy-N,N-diisopropyltryptamine	48282	4021-34-5	exact				5-Methoxy-N,N-diisopropyltryptamine		4021-34-5	exact				5-methoxy-N,N-diisopropyltryptamine	C033696	4021-34-5	exact				5-Methoxy-N,N-Diisopropyltryptamine	C0615748	exact				A1.4.1.1.1_Pharmacologic Substance	A1.4.1.2.1_Organic Chemical					#VALUE!	hallucinogen	hallucinogen	Y	quasi syn therclass-to-function	Perception	Perception	C0030971	P
1_000299	ChEBI		6'',7''-dihydro-5',5'''-dicapsaicin					6'',7''-dihydro-5',5'''-dicapsaicin	65771		exact											6'',7''-dihydro-5',5'''-dicapsaicin	C479844		exact				6'',7''-Dihydro-5',5'''-Dicapsaicin	C1432926	exact				A1.4.1.2.1_Organic Chemical				anti		#VALUE!	antioxidant	antioxidant	Y	quasi syn therclass-to-disease	Free Radical Oxidation Of Tissue	Free Radical Oxidation Of Tissue	C0599059	P
1_000300	MeSH_PA	C079694	alpha-methyl-4-carboxyphenylglycine	146669-29-6	alpha-Methyl-4-carboxyphenylglycine	ChemID+	exact	(S)-alpha-methyl-4-carboxyphenylglycine	43876		BT of isomer	(+)-alpha-methyl-4-carboxyphenylglycine	BT of isomer		alpha-Methyl-4-carboxyphenylglycine		146669-29-6	exact				alpha-methyl-4-carboxyphenylglycine	C079694	146669-29-6	exact				Alpha-Methyl-4-Carboxyphenylglycine	C0213389	exact				A1.4.1.1.1_Pharmacologic Substance	A1.4.1.2.1.7_Amino Acid, Peptide, or Protein					#VALUE!	Excitatory Amino Acid Agents	Excitatory Amino Acid Agents	Y	NT + quasi syn therclass-to-function	Excitatory Synaptic Transmission	Excitatory Synaptic Transmission	C0234107	P
1_000301	MeSH_PA	C079694	alpha-methyl-4-carboxyphenylglycine	146669-29-6	alpha-Methyl-4-carboxyphenylglycine	ChemID+	exact	(S)-alpha-methyl-4-carboxyphenylglycine	43876		BT of isomer	(+)-alpha-methyl-4-carboxyphenylglycine	BT of isomer		alpha-Methyl-4-carboxyphenylglycine		146669-29-6	exact				alpha-methyl-4-carboxyphenylglycine	C079694	146669-29-6	exact				Alpha-Methyl-4-Carboxyphenylglycine	C0213389	exact				A1.4.1.1.1_Pharmacologic Substance	A1.4.1.2.1.7_Amino Acid, Peptide, or Protein			antagonist	antagonist	#VALUE!	Excitatory Amino Acid Antagonists	Excitatory Amino Acid Antagonists	Y	NT + quasi syn therclass-to-function	Excitatory Synaptic Transmission	Excitatory Synaptic Transmission	C0234107	P
1_000302	MeSH_PA	C079694	alpha-methyl-4-carboxyphenylglycine	146669-29-6	alpha-Methyl-4-carboxyphenylglycine	ChemID+	exact	(S)-alpha-methyl-4-carboxyphenylglycine	43876		BT of isomer	(+)-alpha-methyl-4-carboxyphenylglycine	BT of isomer		alpha-Methyl-4-carboxyphenylglycine		146669-29-6	exact				alpha-methyl-4-carboxyphenylglycine	C079694	146669-29-6	exact				Alpha-Methyl-4-Carboxyphenylglycine	C0213389	exact				A1.4.1.1.1_Pharmacologic Substance	A1.4.1.2.1.7_Amino Acid, Peptide, or Protein					#VALUE!	Neurotransmitter Agents	Neurotransmitter Agents	Y	quasi syn therclass-to-function	neurotransmission	Synaptic Transmission	C0027793	S
1_000303	ChEBI		alpha-methylene gamma-butyrolactone	547-65-9	alpha-Methylene butyrolactone	ChemID+	<syn per source> no\W	alpha-methylene gamma-butyrolactone	104120	547-65-9	exact				alpha-Methylene butyrolactone		547-65-9	<syn per source>	alpha-Methylene-gamma-butyrolactone	syn no\W		alpha-methylene gamma-butyrolactone	C014096	547-65-9	exact				Alpha-Methylene Gamma-Butyrolactone	C0051414	exact				A1.4.1.1.3.5_Immunologic Factor	A1.4.1.2.1_Organic Chemical			anti		#VALUE!	anti-ulcer drug	anti-ulcer drug	Y	quasi syn therclass-to-disease	Ulcer	Ulcer	C0041582	P
1_000304	ChEBI		alpha-methylene gamma-butyrolactone	547-65-9	alpha-Methylene butyrolactone	ChemID+	<syn per source> no\W	alpha-methylene gamma-butyrolactone	104120	547-65-9	exact				alpha-Methylene butyrolactone		547-65-9	<syn per source>	alpha-Methylene-gamma-butyrolactone	syn no\W		alpha-methylene gamma-butyrolactone	C014096	547-65-9	exact				Alpha-Methylene Gamma-Butyrolactone	C0051414	exact				A1.4.1.1.3.5_Immunologic Factor	A1.4.1.2.1_Organic Chemical					#VALUE!	gastrointestinal drug	gastrointestinal drug	Y	quasi syn therclass-to-disease	Gastrointestinal Diseases	Gastrointestinal Diseases	C0017178	P
1_000305	MeSH_PA	C014096	alpha-methylene gamma-butyrolactone	547-65-9	alpha-Methylene butyrolactone	ChemID+	<syn per source> no\W	alpha-methylene gamma-butyrolactone	104120	547-65-9	exact				alpha-Methylene butyrolactone		547-65-9	<syn per source>	alpha-Methylene-gamma-butyrolactone	syn no\W		alpha-methylene gamma-butyrolactone	C014096	547-65-9	exact				Alpha-Methylene Gamma-Butyrolactone	C0051414	exact				A1.4.1.1.3.5_Immunologic Factor	A1.4.1.2.1_Organic Chemical			anti		#VALUE!	Anti-Ulcer Agents	Anti-Ulcer Agents	Y	quasi syn therclass-to-disease	Ulcer	Ulcer	C0041582	P
1_000306	MeSH_PA	C014096	alpha-methylene gamma-butyrolactone	547-65-9	alpha-Methylene butyrolactone	ChemID+	<syn per source> no\W	alpha-methylene gamma-butyrolactone	104120	547-65-9	exact				alpha-Methylene butyrolactone		547-65-9	<syn per source>	alpha-Methylene-gamma-butyrolactone	syn no\W		alpha-methylene gamma-butyrolactone	C014096	547-65-9	exact				Alpha-Methylene Gamma-Butyrolactone	C0051414	exact				A1.4.1.1.3.5_Immunologic Factor	A1.4.1.2.1_Organic Chemical					#VALUE!	Gastrointestinal Agents	Gastrointestinal Agents	Y	quasi syn therclass-to-disease	Gastrointestinal Diseases	Gastrointestinal Diseases	C0017178	P
1_000307	MeSH_PA	C017272	dodecyloctaethyleneglycol monoether	3055-98-9	Dodecyloctaethyleneglycol monoether	ChemID+	exact	octaethyleneglycol monododecyl ether	41527	3055-98-9	<syn per source>	dodecyloctaethyleneglycol monoether	exact		Dodecyloctaethyleneglycol monoether		3055-98-9	exact				dodecyloctaethyleneglycol monoether	C017272	3055-98-9	exact				Dodecyloctaethyleneglycol Monoether	C0058642	exact				A1.4.1.1.1_Pharmacologic Substance	A1.4.1.2.1_Organic Chemical					#VALUE!	Detergents	Detergents	Y	exact (CUI-based)	Detergents	Detergents	C0011740	P
1_000308	MeSH_PA	C017272	dodecyloctaethyleneglycol monoether	3055-98-9	Dodecyloctaethyleneglycol monoether	ChemID+	exact	octaethyleneglycol monododecyl ether	41527	3055-98-9	<syn per source>	dodecyloctaethyleneglycol monoether	exact		Dodecyloctaethyleneglycol monoether		3055-98-9	exact				dodecyloctaethyleneglycol monoether	C017272	3055-98-9	exact				Dodecyloctaethyleneglycol Monoether	C0058642	exact				A1.4.1.1.1_Pharmacologic Substance	A1.4.1.2.1_Organic Chemical					#VALUE!	Surface-Active Agents	Surface-Active Agents	Y	exact (CUI-based)	Surface-Active Agents	Surface-Active Agents	C0038888	P
1_000309	MeSH_PA	C029534	hydroxysuccinimidyl-4-azidobenzoate	53053-08-0	Hydroxysuccinimidyl-4-azidobenzoate	ChemID+	exact								Hydroxysuccinimidyl-4-azidobenzoate		53053-08-0	exact				hydroxysuccinimidyl-4-azidobenzoate	C029534	53053-08-0	exact				Hydroxysuccinimidyl-4-Azidobenzoate	C0063196	exact				A1.4.1.1.4_Indicator, Reagent, or Diagnostic Aid	A1.4.1.2.1_Organic Chemical					#VALUE!	Affinity Labels	Affinity Labels	Y	exact (CUI-based)	Affinity Labels	Affinity Labels	C0001730	P
1_000310	MeSH_PA	C029534	hydroxysuccinimidyl-4-azidobenzoate	53053-08-0	Hydroxysuccinimidyl-4-azidobenzoate	ChemID+	exact								Hydroxysuccinimidyl-4-azidobenzoate		53053-08-0	exact				hydroxysuccinimidyl-4-azidobenzoate	C029534	53053-08-0	exact				Hydroxysuccinimidyl-4-Azidobenzoate	C0063196	exact				A1.4.1.1.4_Indicator, Reagent, or Diagnostic Aid	A1.4.1.2.1_Organic Chemical					#VALUE!	Cross-Linking Reagents	Cross-Linking Reagents	Y	exact (CUI-based)	Cross-Linking Reagents	Cross-Linking Reagents	C0010360	P
1_000311	MeSH_PA	C029534	hydroxysuccinimidyl-4-azidobenzoate	53053-08-0	Hydroxysuccinimidyl-4-azidobenzoate	ChemID+	exact								Hydroxysuccinimidyl-4-azidobenzoate		53053-08-0	exact				hydroxysuccinimidyl-4-azidobenzoate	C029534	53053-08-0	exact				Hydroxysuccinimidyl-4-Azidobenzoate	C0063196	exact				A1.4.1.1.4_Indicator, Reagent, or Diagnostic Aid	A1.4.1.2.1_Organic Chemical					#VALUE!	Indicators and Reagents	Indicators and Reagents	Y	exact (CUI-based)	Indicators And Reagents	Indicators And Reagents	C0021213	P
1_000312	MeSH_PA	C104810	methyl arachidonylfluorophosphonate												Methyl arachidonylfluorophosphonate		C104810000	exact				methyl arachidonylfluorophosphonate	C104810		exact				Methyl Arachidonylfluorophosphonate	C0536663	exact				A1.4.1.1.1_Pharmacologic Substance	A1.4.1.2.1.6_Organophosphorus Compound			isa	isa	Inhibitors	Enzyme Inhibitors	Enzyme Inhibitors	Y	exact (CUI-based)	Enzyme Inhibitors	Enzyme Inhibitors	C0014432	P
1_000313	MeSH_PA	C010854	N-(1-anilinonaphthalyl)-4-maleimide	50539-45-2	N-(1-Anilinonaphthalyl)-4-maleimide	ChemID+	exact								N-(1-Anilinonaphthalyl)-4-maleimide		50539-45-2	exact				N-(1-anilinonaphthalyl)-4-maleimide	C010854	50539-45-2	exact				N-(1-Anilinonaphthalyl)-4-Maleimide	C0067419	exact				A1.4.1.1.1_Pharmacologic Substance	A1.4.1.2.1_Organic Chemical					#VALUE!	Indicators and Reagents	Indicators and Reagents	Y	exact (CUI-based)	Indicators And Reagents	Indicators And Reagents	C0021213	P
1_000314	MeSH_PA	C047235	N-(1-methyl-2-phenylethyl)adenosine	20125-40-0	N-(1-Methyl-2-phenylethyl)adenosine	ChemID+	exact								N-(1-Methyl-2-phenylethyl)adenosine		20125-40-0	exact				N-(1-methyl-2-phenylethyl)adenosine	C047235	20125-40-0	exact				N-(1-Methyl-2-Phenylethyl)Adenosine	C0067427	exact				A1.4.1.2.1.5_Nucleic Acid, Nucleoside, or Nucleotide						#VALUE!	Cardiovascular Agents	Cardiovascular Agents	Y	quasi syn therclass-to-disease	Cardiovascular Diseases	Cardiovascular Diseases	C0007222	P
1_000315	MeSH_PA	C047235	N-(1-methyl-2-phenylethyl)adenosine	20125-40-0	N-(1-Methyl-2-phenylethyl)adenosine	ChemID+	exact								N-(1-Methyl-2-phenylethyl)adenosine		20125-40-0	exact				N-(1-methyl-2-phenylethyl)adenosine	C047235	20125-40-0	exact				N-(1-Methyl-2-Phenylethyl)Adenosine	C0067427	exact				A1.4.1.2.1.5_Nucleic Acid, Nucleoside, or Nucleotide						#VALUE!	Central Nervous System Agents	Central Nervous System Agents	Y	quasi syn therclass-to-disease	Cns Disorder	Cns Disorder	C0007682	P
1_000316	MeSH_PA	C047235	N-(1-methyl-2-phenylethyl)adenosine	20125-40-0	N-(1-Methyl-2-phenylethyl)adenosine	ChemID+	exact								N-(1-Methyl-2-phenylethyl)adenosine		20125-40-0	exact				N-(1-methyl-2-phenylethyl)adenosine	C047235	20125-40-0	exact				N-(1-Methyl-2-Phenylethyl)Adenosine	C0067427	exact				A1.4.1.2.1.5_Nucleic Acid, Nucleoside, or Nucleotide				causes		#VALUE!	Neuroprotective Agents	Neuroprotective Agents	Y	quasi syn therclass-to-function	Neuroprotective Effect	Neuroprotective Effect	C0598958	P
1_000317	MeSH_PA	C047235	N-(1-methyl-2-phenylethyl)adenosine	20125-40-0	N-(1-Methyl-2-phenylethyl)adenosine	ChemID+	exact								N-(1-Methyl-2-phenylethyl)adenosine		20125-40-0	exact				N-(1-methyl-2-phenylethyl)adenosine	C047235	20125-40-0	exact				N-(1-Methyl-2-Phenylethyl)Adenosine	C0067427	exact				A1.4.1.2.1.5_Nucleic Acid, Nucleoside, or Nucleotide				causes		#VALUE!	Protective Agents	Protective Agents	Y	quasi syn therclass-to-function	Protective Drug Effect	Protective Drug Effect	C0678771	P
1_000318	MeSH_PA	C047235	N-(1-methyl-2-phenylethyl)adenosine	20125-40-0	N-(1-Methyl-2-phenylethyl)adenosine	ChemID+	exact								N-(1-Methyl-2-phenylethyl)adenosine		20125-40-0	exact				N-(1-methyl-2-phenylethyl)adenosine	C047235	20125-40-0	exact				N-(1-Methyl-2-Phenylethyl)Adenosine	C0067427	exact				A1.4.1.2.1.5_Nucleic Acid, Nucleoside, or Nucleotide				causes		#VALUE!	Vasodilator Agents	Vasodilator Agents	Y	quasi syn therclass-to-function	Vasodilation	Vasodilation	C0042401	P
1_000319	MeSH_PA	C066515	O-(chloroacetylcarbamoyl)fumagillol	129298-91-5	O-Chloroacetylcarbamoylfumagillol	ChemID+	<syn per source>								O-Chloroacetylcarbamoylfumagillol		129298-91-5	syn no\W	O-(Chloroacetylcarbamoyl)fumagillol	exact		O-(chloroacetylcarbamoyl)fumagillol	C066515	129298-91-5	exact				O-(Chloroacetylcarbamoyl)Fumagillol	C0081489	exact				A1.4.1.1.1.1_Antibiotic	A1.4.1.2.1_Organic Chemical			inhibitor	inhibits	Inhibitors	Angiogenesis Inhibitors	Angiogenesis Inhibitors	Y	quasi syn therclass-to-function	Vascularization	Vascularization	C0042382	P
1_000320	MeSH_PA	C066515	O-(chloroacetylcarbamoyl)fumagillol	129298-91-5	O-Chloroacetylcarbamoylfumagillol	ChemID+	<syn per source>								O-Chloroacetylcarbamoylfumagillol		129298-91-5	syn no\W	O-(Chloroacetylcarbamoyl)fumagillol	exact		O-(chloroacetylcarbamoyl)fumagillol	C066515	129298-91-5	exact				O-(Chloroacetylcarbamoyl)Fumagillol	C0081489	exact				A1.4.1.1.1.1_Antibiotic	A1.4.1.2.1_Organic Chemical			modulating agent		#VALUE!	Angiogenesis Modulating Agents	Angiogenesis Modulating Agents	Y	quasi syn therclass-to-function	Vascularization	Vascularization	C0042382	P
1_000321	MeSH_PA	C066515	O-(chloroacetylcarbamoyl)fumagillol	129298-91-5	O-Chloroacetylcarbamoylfumagillol	ChemID+	<syn per source>								O-Chloroacetylcarbamoylfumagillol		129298-91-5	syn no\W	O-(Chloroacetylcarbamoyl)fumagillol	exact		O-(chloroacetylcarbamoyl)fumagillol	C066515	129298-91-5	exact				O-(Chloroacetylcarbamoyl)Fumagillol	C0081489	exact				A1.4.1.1.1.1_Antibiotic	A1.4.1.2.1_Organic Chemical					#VALUE!	Antibiotics, Antineoplastic	Antibiotics, Antineoplastic	Y	quasi syn therclass-to-disease	Malignant Neoplasms	Malignant Neoplasms	C0006826	P
1_000322	MeSH_PA	C066515	O-(chloroacetylcarbamoyl)fumagillol	129298-91-5	O-Chloroacetylcarbamoylfumagillol	ChemID+	<syn per source>								O-Chloroacetylcarbamoylfumagillol		129298-91-5	syn no\W	O-(Chloroacetylcarbamoyl)fumagillol	exact		O-(chloroacetylcarbamoyl)fumagillol	C066515	129298-91-5	exact				O-(Chloroacetylcarbamoyl)Fumagillol	C0081489	exact				A1.4.1.1.1.1_Antibiotic	A1.4.1.2.1_Organic Chemical			anti		#VALUE!	Antineoplastic Agents	Antineoplastic Agents	Y	quasi syn therclass-to-disease	Malignant Neoplasms	Malignant Neoplasms	C0006826	P
1_000323	MeSH_PA	C066515	O-(chloroacetylcarbamoyl)fumagillol	129298-91-5	O-Chloroacetylcarbamoylfumagillol	ChemID+	<syn per source>								O-Chloroacetylcarbamoylfumagillol		129298-91-5	syn no\W	O-(Chloroacetylcarbamoyl)fumagillol	exact		O-(chloroacetylcarbamoyl)fumagillol	C066515	129298-91-5	exact				O-(Chloroacetylcarbamoyl)Fumagillol	C0081489	exact				A1.4.1.1.1.1_Antibiotic	A1.4.1.2.1_Organic Chemical			inhibitor	inhibits	Inhibitors	Growth Inhibitors	Growth Inhibitors	Y	quasi syn therclass-to-function	Growth	Growth	C0018270	P
1_000324	MeSH_PA	C066515	O-(chloroacetylcarbamoyl)fumagillol	129298-91-5	O-Chloroacetylcarbamoylfumagillol	ChemID+	<syn per source>								O-Chloroacetylcarbamoylfumagillol		129298-91-5	syn no\W	O-(Chloroacetylcarbamoyl)fumagillol	exact		O-(chloroacetylcarbamoyl)fumagillol	C066515	129298-91-5	exact				O-(Chloroacetylcarbamoyl)Fumagillol	C0081489	exact				A1.4.1.1.1.1_Antibiotic	A1.4.1.2.1_Organic Chemical					#VALUE!	Growth Substances	Growth Substances	Y	quasi syn therclass-to-function	Growth	Growth	C0018270	P
1_000325	MeSH_PA	C013753	2-aminomethyl-4-t-butyl-6-iodophenol	58456-91-0	2-Aminomethyl-4-t-butyl-6-iodophenol	ChemID+	exact								2-Aminomethyl-4-t-butyl-6-iodophenol		58456-91-0	exact				2-aminomethyl-4-t-butyl-6-iodophenol	C013753	58456-91-0	exact				2-Aminomethyl-4-T-Butyl-6-Iodophenol	C0092581	exact				A1.4.1.1.1_Pharmacologic Substance	A1.4.1.2.1_Organic Chemical					#VALUE!	Analgesics	Analgesics	Y	quasi syn therclass-to-disease	Pain	Pain	C0030193	P
1_000326	MeSH_PA	C013753	2-aminomethyl-4-t-butyl-6-iodophenol	58456-91-0	2-Aminomethyl-4-t-butyl-6-iodophenol	ChemID+	exact								2-Aminomethyl-4-t-butyl-6-iodophenol		58456-91-0	exact				2-aminomethyl-4-t-butyl-6-iodophenol	C013753	58456-91-0	exact				2-Aminomethyl-4-T-Butyl-6-Iodophenol	C0092581	exact				A1.4.1.1.1_Pharmacologic Substance	A1.4.1.2.1_Organic Chemical					#VALUE!	Analgesics, Non-Narcotic	Analgesics, Non-Narcotic	Y	quasi syn therclass-to-disease	Pain	Pain	C0030193	P
1_000327	MeSH_PA	C013753	2-aminomethyl-4-t-butyl-6-iodophenol	58456-91-0	2-Aminomethyl-4-t-butyl-6-iodophenol	ChemID+	exact								2-Aminomethyl-4-t-butyl-6-iodophenol		58456-91-0	exact				2-aminomethyl-4-t-butyl-6-iodophenol	C013753	58456-91-0	exact				2-Aminomethyl-4-T-Butyl-6-Iodophenol	C0092581	exact				A1.4.1.1.1_Pharmacologic Substance	A1.4.1.2.1_Organic Chemical			anti		#VALUE!	Anti-Inflammatory Agents	Anti-Inflammatory Agents	Y	quasi syn therclass-to-disease	Inflammation	Inflammation	C0021368	P
1_000328	MeSH_PA	C013753	2-aminomethyl-4-t-butyl-6-iodophenol	58456-91-0	2-Aminomethyl-4-t-butyl-6-iodophenol	ChemID+	exact								2-Aminomethyl-4-t-butyl-6-iodophenol		58456-91-0	exact				2-aminomethyl-4-t-butyl-6-iodophenol	C013753	58456-91-0	exact				2-Aminomethyl-4-T-Butyl-6-Iodophenol	C0092581	exact				A1.4.1.1.1_Pharmacologic Substance	A1.4.1.2.1_Organic Chemical			anti		#VALUE!	Anti-Inflammatory Agents, Non-Steroidal	Anti-Inflammatory Agents, Non-Steroidal	Y	quasi syn therclass-to-disease	Inflammation	Inflammation	C0021368	P
1_000329	MeSH_PA	C013753	2-aminomethyl-4-t-butyl-6-iodophenol	58456-91-0	2-Aminomethyl-4-t-butyl-6-iodophenol	ChemID+	exact								2-Aminomethyl-4-t-butyl-6-iodophenol		58456-91-0	exact				2-aminomethyl-4-t-butyl-6-iodophenol	C013753	58456-91-0	exact				2-Aminomethyl-4-T-Butyl-6-Iodophenol	C0092581	exact				A1.4.1.1.1_Pharmacologic Substance	A1.4.1.2.1_Organic Chemical			anti		#VALUE!	Antirheumatic Agents	Antirheumatic Agents	Y	quasi syn therclass-to-disease	Rheumatism	Rheumatism	C0035435	P
1_000330	MeSH_PA	C013753	2-aminomethyl-4-t-butyl-6-iodophenol	58456-91-0	2-Aminomethyl-4-t-butyl-6-iodophenol	ChemID+	exact								2-Aminomethyl-4-t-butyl-6-iodophenol		58456-91-0	exact				2-aminomethyl-4-t-butyl-6-iodophenol	C013753	58456-91-0	exact				2-Aminomethyl-4-T-Butyl-6-Iodophenol	C0092581	exact				A1.4.1.1.1_Pharmacologic Substance	A1.4.1.2.1_Organic Chemical					#VALUE!	Diuretics	Diuretics	Y	quasi syn therclass-to-function	Diuresis	Diuresis	C0012797	P
1_000331	MeSH_PA	C013753	2-aminomethyl-4-t-butyl-6-iodophenol	58456-91-0	2-Aminomethyl-4-t-butyl-6-iodophenol	ChemID+	exact								2-Aminomethyl-4-t-butyl-6-iodophenol		58456-91-0	exact				2-aminomethyl-4-t-butyl-6-iodophenol	C013753	58456-91-0	exact				2-Aminomethyl-4-T-Butyl-6-Iodophenol	C0092581	exact				A1.4.1.1.1_Pharmacologic Substance	A1.4.1.2.1_Organic Chemical			causes		#VALUE!	Natriuretic Agents	Natriuretic Agents	Y	quasi syn therclass-to-function	Natriuresis	Natriuresis	C0027477	P
1_000332	MeSH_PA	C013753	2-aminomethyl-4-t-butyl-6-iodophenol	58456-91-0	2-Aminomethyl-4-t-butyl-6-iodophenol	ChemID+	exact								2-Aminomethyl-4-t-butyl-6-iodophenol		58456-91-0	exact				2-aminomethyl-4-t-butyl-6-iodophenol	C013753	58456-91-0	exact				2-Aminomethyl-4-T-Butyl-6-Iodophenol	C0092581	exact				A1.4.1.1.1_Pharmacologic Substance	A1.4.1.2.1_Organic Chemical					#VALUE!	Peripheral Nervous System Agents	Peripheral Nervous System Agents	Y	quasi syn therclass-to-function	Pns Function	Pns Function	C0683211	P
1_000333	MeSH_PA	C013753	2-aminomethyl-4-t-butyl-6-iodophenol	58456-91-0	2-Aminomethyl-4-t-butyl-6-iodophenol	ChemID+	exact								2-Aminomethyl-4-t-butyl-6-iodophenol		58456-91-0	exact				2-aminomethyl-4-t-butyl-6-iodophenol	C013753	58456-91-0	exact				2-Aminomethyl-4-T-Butyl-6-Iodophenol	C0092581	exact				A1.4.1.1.1_Pharmacologic Substance	A1.4.1.2.1_Organic Chemical					#VALUE!	Sensory System Agents	Sensory System Agents	Y	quasi syn therclass-to-disease	Sensory Disorders	Sensory Disorders	C0152027	P
1_000334	MeSH_PA	C063193	alanyl-prolyl-glycyl-tryptophanamide	126675-52-3	Alanyl-prolyl-glycyl-tryptophanamide	ChemID+	exact								Alanyl-prolyl-glycyl-tryptophanamide		126675-52-3	exact				alanyl-prolyl-glycyl-tryptophanamide	C063193	126675-52-3	exact				Alanyl-Prolyl-Glycyl-Tryptophanamide	C0051076	exact				A1.4.1.1.3.1_Neuroreactive Substance or Biogenic Amine	A1.4.1.2.1.7_Amino Acid, Peptide, or Protein					#VALUE!	Neurotransmitter Agents	Neurotransmitter Agents	Y	quasi syn therclass-to-function	neurotransmission	Synaptic Transmission	C0027793	S
1_000335	MeSH_PA	C068301	carboxy-seminaphthorhodaminefluoride																			carboxy-seminaphthorhodaminefluoride	C068301		exact				Carboxy-Seminaphthorhodaminefluoride	C0108443	exact				A1.4.1.1.4_Indicator, Reagent, or Diagnostic Aid	A1.4.1.2.1_Organic Chemical					#VALUE!	Coloring Agents	Coloring Agents	Y	exact (CUI-based)	Coloring Agents	Coloring Agents	C1566391	P
1_000336	MeSH_PA	C068301	carboxy-seminaphthorhodaminefluoride																			carboxy-seminaphthorhodaminefluoride	C068301		exact				Carboxy-Seminaphthorhodaminefluoride	C0108443	exact				A1.4.1.1.4_Indicator, Reagent, or Diagnostic Aid	A1.4.1.2.1_Organic Chemical					#VALUE!	Fluorescent Dyes	Fluorescent Dyes	Y	exact (CUI-based)	Fluorescent Dyes	Fluorescent Dyes	C0016320	P
1_000337	MeSH_PA	C068301	carboxy-seminaphthorhodaminefluoride																			carboxy-seminaphthorhodaminefluoride	C068301		exact				Carboxy-Seminaphthorhodaminefluoride	C0108443	exact				A1.4.1.1.4_Indicator, Reagent, or Diagnostic Aid	A1.4.1.2.1_Organic Chemical					#VALUE!	Indicators and Reagents	Indicators and Reagents	Y	exact (CUI-based)	Indicators And Reagents	Indicators And Reagents	C0021213	P
1_000338	MeSH_PA	C068301	carboxy-seminaphthorhodaminefluoride																			carboxy-seminaphthorhodaminefluoride	C068301		exact				Carboxy-Seminaphthorhodaminefluoride	C0108443	exact				A1.4.1.1.4_Indicator, Reagent, or Diagnostic Aid	A1.4.1.2.1_Organic Chemical					#VALUE!	Luminescent Agents	Luminescent Agents	Y	exact (CUI-based)	Luminescent Agents	Luminescent Agents	C1450139	P
1_000339	MeSH_PA	C027606	L-glutamic acid-L-tyrosine copolymer	31325-39-0	L-Glutamic acid-L-tyrosine copolymer	ChemID+	exact								L-Glutamic acid-L-tyrosine copolymer		31325-39-0	exact				L-glutamic acid-L-tyrosine copolymer	C027606	31325-39-0	exact				L-Glutamic Acid-L-Tyrosine Copolymer	C0064543	exact				A1.4.1.1.1_Pharmacologic Substance	A1.4.1.2.1.7_Amino Acid, Peptide, or Protein					#VALUE!	Immunologic Factors	Immunologic Factors	Y	quasi syn therclass-to-function	Immunity	Immunity	C0020964	P
1_000340	MeSH_PA	C027606	L-glutamic acid-L-tyrosine copolymer	31325-39-0	L-Glutamic acid-L-tyrosine copolymer	ChemID+	exact								L-Glutamic acid-L-tyrosine copolymer		31325-39-0	exact				L-glutamic acid-L-tyrosine copolymer	C027606	31325-39-0	exact				L-Glutamic Acid-L-Tyrosine Copolymer	C0064543	exact				A1.4.1.1.1_Pharmacologic Substance	A1.4.1.2.1.7_Amino Acid, Peptide, or Protein			suppressive		#VALUE!	Immunosuppressive Agents	Immunosuppressive Agents	Y	quasi syn therclass-to-function	Immune Response	Immune Response	C0301872	P
1_000341	MeSH_PA	C046846	mefloquine-sulfadoxine-pyrimethamine	69191-18-0	Mefloquine hydrochloride mixture with pyrimethamine and sulfadoxine	ChemID+	<syn per source>								Mefloquine hydrochloride mixture with pyrimethamine and sulfadoxine		69191-18-0	BT of salt/deriv/analog/df	Mefloquine-sulfadoxine-pyrimethamine	exact		mefloquine-sulfadoxine-pyrimethamine	C046846	69191-18-0	exact				Mefloquine-Sulfadoxine-Pyrimethamine	C0208248	exact				A1.4.1.1.1_Pharmacologic Substance	A1.4.1.2.1_Organic Chemical			anti		#VALUE!	Anti-Infective Agents	Anti-Infective Agents	Y	quasi syn therclass-to-disease	Infection	Infection	C0021311	P
1_000342	MeSH_PA	C046846	mefloquine-sulfadoxine-pyrimethamine	69191-18-0	Mefloquine hydrochloride mixture with pyrimethamine and sulfadoxine	ChemID+	<syn per source>								Mefloquine hydrochloride mixture with pyrimethamine and sulfadoxine		69191-18-0	BT of salt/deriv/analog/df	Mefloquine-sulfadoxine-pyrimethamine	exact		mefloquine-sulfadoxine-pyrimethamine	C046846	69191-18-0	exact				Mefloquine-Sulfadoxine-Pyrimethamine	C0208248	exact				A1.4.1.1.1_Pharmacologic Substance	A1.4.1.2.1_Organic Chemical			anti		#VALUE!	Antimalarials	Antimalarials	Y	quasi syn therclass-to-disease	Malaria	Malaria	C0024530	P
1_000343	MeSH_PA	C046846	mefloquine-sulfadoxine-pyrimethamine	69191-18-0	Mefloquine hydrochloride mixture with pyrimethamine and sulfadoxine	ChemID+	<syn per source>								Mefloquine hydrochloride mixture with pyrimethamine and sulfadoxine		69191-18-0	BT of salt/deriv/analog/df	Mefloquine-sulfadoxine-pyrimethamine	exact		mefloquine-sulfadoxine-pyrimethamine	C046846	69191-18-0	exact				Mefloquine-Sulfadoxine-Pyrimethamine	C0208248	exact				A1.4.1.1.1_Pharmacologic Substance	A1.4.1.2.1_Organic Chemical			anti		#VALUE!	Antiparasitic Agents	Antiparasitic Agents	Y	quasi syn therclass-to-disease	Parasitic Diseases	Parasitic Diseases	C0030499	P
1_000344	MeSH_PA	C046846	mefloquine-sulfadoxine-pyrimethamine	69191-18-0	Mefloquine hydrochloride mixture with pyrimethamine and sulfadoxine	ChemID+	<syn per source>								Mefloquine hydrochloride mixture with pyrimethamine and sulfadoxine		69191-18-0	BT of salt/deriv/analog/df	Mefloquine-sulfadoxine-pyrimethamine	exact		mefloquine-sulfadoxine-pyrimethamine	C046846	69191-18-0	exact				Mefloquine-Sulfadoxine-Pyrimethamine	C0208248	exact				A1.4.1.1.1_Pharmacologic Substance	A1.4.1.2.1_Organic Chemical			anti		#VALUE!	Antiprotozoal Agents	Antiprotozoal Agents	Y	quasi syn therclass-to-disease	Protozoan Infections	Protozoan Infections	C0033740	P
1_000345	MeSH_PA	C104820	N-(3-(aminomethyl)benzyl)acetamidine												N-(3-(Aminomethyl)benzyl)acetamidine		C104820000	exact				N-(3-(aminomethyl)benzyl)acetamidine	C104820		exact				N-(3-(Aminomethyl)Benzyl)Acetamidine	C0536682	exact				A1.4.1.1.1_Pharmacologic Substance	A1.4.1.2.1_Organic Chemical			isa	isa	Inhibitors	Enzyme Inhibitors	Enzyme Inhibitors	Y	exact (CUI-based)	Enzyme Inhibitors	Enzyme Inhibitors	C0014432	P
1_000346	MeSH_PA	C067744	N-gamma-glutamylcysteine ethyl ester	114627-30-4	N-gamma-Glutamylcysteine ethyl ester	ChemID+	exact								N-gamma-Glutamylcysteine ethyl ester		114627-30-4	exact				N-gamma-glutamylcysteine ethyl ester	C067744	114627-30-4	exact				N-Gamma-Glutamylcysteine Ethyl Ester	C0131126	exact				A1.4.1.1.1_Pharmacologic Substance	A1.4.1.2.1.7_Amino Acid, Peptide, or Protein			anti		#VALUE!	Anti-HIV Agents	Anti-HIV Agents	Y	quasi syn therclass-to-disease	Hiv Infections	Hiv Infections	C0019693	P
1_000347	MeSH_PA	C067744	N-gamma-glutamylcysteine ethyl ester	114627-30-4	N-gamma-Glutamylcysteine ethyl ester	ChemID+	exact								N-gamma-Glutamylcysteine ethyl ester		114627-30-4	exact				N-gamma-glutamylcysteine ethyl ester	C067744	114627-30-4	exact				N-Gamma-Glutamylcysteine Ethyl Ester	C0131126	exact				A1.4.1.1.1_Pharmacologic Substance	A1.4.1.2.1.7_Amino Acid, Peptide, or Protein			anti		#VALUE!	Anti-Infective Agents	Anti-Infective Agents	Y	quasi syn therclass-to-disease	Infection	Infection	C0021311	P
1_000348	MeSH_PA	C067744	N-gamma-glutamylcysteine ethyl ester	114627-30-4	N-gamma-Glutamylcysteine ethyl ester	ChemID+	exact								N-gamma-Glutamylcysteine ethyl ester		114627-30-4	exact				N-gamma-glutamylcysteine ethyl ester	C067744	114627-30-4	exact				N-Gamma-Glutamylcysteine Ethyl Ester	C0131126	exact				A1.4.1.1.1_Pharmacologic Substance	A1.4.1.2.1.7_Amino Acid, Peptide, or Protein			anti		#VALUE!	Anti-Retroviral Agents	Anti-Retroviral Agents	Y	quasi syn therclass-to-disease	retroviral infections	Retroviridae Infections	C0035369	S
1_000349	MeSH_PA	C067744	N-gamma-glutamylcysteine ethyl ester	114627-30-4	N-gamma-Glutamylcysteine ethyl ester	ChemID+	exact								N-gamma-Glutamylcysteine ethyl ester		114627-30-4	exact				N-gamma-glutamylcysteine ethyl ester	C067744	114627-30-4	exact				N-Gamma-Glutamylcysteine Ethyl Ester	C0131126	exact				A1.4.1.1.1_Pharmacologic Substance	A1.4.1.2.1.7_Amino Acid, Peptide, or Protein			anti		#VALUE!	Antiviral Agents	Antiviral Agents	Y	quasi syn therclass-to-disease	Virus Diseases	Virus Diseases	C0042769	P
1_000350	MeSH_PA	C041262	N-methyl-D-glucamine dithiocarbamate	94161-07-6	N-methyl-D-glucamine dithiocarbamate	ChemID+	exact								N-methyl-D-glucamine dithiocarbamate		94161-07-6	exact				N-methyl-D-glucamine dithiocarbamate	C041262	91840-27-6	exact				N-Methyl-D-Glucamine Dithiocarbamate	C0068087	exact				A1.4.1.1.4_Indicator, Reagent, or Diagnostic Aid	A1.4.1.2.1_Organic Chemical					#VALUE!	Chelating Agents	Chelating Agents	Y	exact (CUI-based)	Chelating Agents	Chelating Agents	C0007974	P
1_000351	MeSH_PA	C041262	N-methyl-D-glucamine dithiocarbamate	94161-07-6	N-methyl-D-glucamine dithiocarbamate	ChemID+	exact								N-methyl-D-glucamine dithiocarbamate		94161-07-6	exact				N-methyl-D-glucamine dithiocarbamate	C041262	91840-27-6	exact				N-Methyl-D-Glucamine Dithiocarbamate	C0068087	exact				A1.4.1.1.4_Indicator, Reagent, or Diagnostic Aid	A1.4.1.2.1_Organic Chemical					#VALUE!	Iron Chelating Agents	Iron Chelating Agents	Y	quasi syn therclass-to-function	iron chelating activity	Iron Chelating Activity [Moa]	C2757050	S
1_000352	MeSH_PA	C018406	1-(3-trifluoromethylphenyl)piperazine	15532-75-9	1-(3-Trifluoromethylphenyl)piperazine	ChemID+	exact								1-(3-Trifluoromethylphenyl)piperazine		15532-75-9	exact				1-(3-trifluoromethylphenyl)piperazine	C018406	15532-75-9	exact				1-(3-Trifluoromethylphenyl)Piperazine	C0044180	exact				A1.4.1.1.1_Pharmacologic Substance	A1.4.1.2.1_Organic Chemical					#VALUE!	Neurotransmitter Agents	Neurotransmitter Agents	Y	quasi syn therclass-to-function	neurotransmission	Synaptic Transmission	C0027793	S
1_000353	MeSH_PA	C018406	1-(3-trifluoromethylphenyl)piperazine	15532-75-9	1-(3-Trifluoromethylphenyl)piperazine	ChemID+	exact								1-(3-Trifluoromethylphenyl)piperazine		15532-75-9	exact				1-(3-trifluoromethylphenyl)piperazine	C018406	15532-75-9	exact				1-(3-Trifluoromethylphenyl)Piperazine	C0044180	exact				A1.4.1.1.1_Pharmacologic Substance	A1.4.1.2.1_Organic Chemical					#VALUE!	Serotonin Agents	Serotonin Agents	Y	quasi syn therclass-to-function	5-Ht Receptor Activity	5-Ht Receptor Activity	C1152740	P
1_000354	MeSH_PA	C018406	1-(3-trifluoromethylphenyl)piperazine	15532-75-9	1-(3-Trifluoromethylphenyl)piperazine	ChemID+	exact								1-(3-Trifluoromethylphenyl)piperazine		15532-75-9	exact				1-(3-trifluoromethylphenyl)piperazine	C018406	15532-75-9	exact				1-(3-Trifluoromethylphenyl)Piperazine	C0044180	exact				A1.4.1.1.1_Pharmacologic Substance	A1.4.1.2.1_Organic Chemical			agonist	agonist	20	Serotonin Receptor Agonists	Serotonin Receptor Agonists	Y	quasi syn therclass-to-function	5-Ht Receptor Activity	5-Ht Receptor Activity	C1152740	P
1_000355	MeSH_PA	C023863	1-aminocyclopropane-1-carboxylic acid	22059-21-8	1-Aminocyclopropane-1-carboxylic acid	ChemID+	exact	1-aminocyclopropanecarboxylic acid	18053	22059-21-8	<syn per source>	1-aminocyclopropane-1-carboxylic acid	exact		1-Aminocyclopropane-1-carboxylic acid		22059-21-8	exact											1-Aminocyclopropane-1-Carboxylic Acid	C0044279	exact				A1.4.1.2.1.7_Amino Acid, Peptide, or Protein						#VALUE!	Central Nervous System Agents	Central Nervous System Agents	Y	quasi syn therclass-to-disease	Cns Disorder	Cns Disorder	C0007682	P
1_000356	MeSH_PA	C023863	1-aminocyclopropane-1-carboxylic acid	22059-21-8	1-Aminocyclopropane-1-carboxylic acid	ChemID+	exact	1-aminocyclopropanecarboxylic acid	18053	22059-21-8	<syn per source>	1-aminocyclopropane-1-carboxylic acid	exact		1-Aminocyclopropane-1-carboxylic acid		22059-21-8	exact											1-Aminocyclopropane-1-Carboxylic Acid	C0044279	exact				A1.4.1.2.1.7_Amino Acid, Peptide, or Protein				causes		#VALUE!	Neuroprotective Agents	Neuroprotective Agents	Y	quasi syn therclass-to-function	Neuroprotective Effect	Neuroprotective Effect	C0598958	P
1_000357	MeSH_PA	C023863	1-aminocyclopropane-1-carboxylic acid	22059-21-8	1-Aminocyclopropane-1-carboxylic acid	ChemID+	exact	1-aminocyclopropanecarboxylic acid	18053	22059-21-8	<syn per source>	1-aminocyclopropane-1-carboxylic acid	exact		1-Aminocyclopropane-1-carboxylic acid		22059-21-8	exact											1-Aminocyclopropane-1-Carboxylic Acid	C0044279	exact				A1.4.1.2.1.7_Amino Acid, Peptide, or Protein				causes		#VALUE!	Protective Agents	Protective Agents	Y	quasi syn therclass-to-function	Protective Drug Effect	Protective Drug Effect	C0678771	P
1_000358	MeSH_PA	C000971	2,3-dihydro-1H-imidazo(1,2-b)pyrazole	6714-29-0	2,3-Dihydro-1H-imidazo(1,2-b)pyrazole	ChemID+	exact								2,3-Dihydro-1H-imidazo(1,2-b)pyrazole		6714-29-0	exact				2,3-dihydro-1H-imidazo(1,2-b)pyrazole	C000971	6714-29-0	exact				2,3-Dihydro-1H-Imidazo(1,2-B)Pyrazole	C0045368	exact				A1.4.1.1.1_Pharmacologic Substance	A1.4.1.2.1_Organic Chemical			anti		#VALUE!	Antineoplastic Agents	Antineoplastic Agents	Y	quasi syn therclass-to-disease	Malignant Neoplasms	Malignant Neoplasms	C0006826	P
1_000359	MeSH_PA	C012944	3,3'-dipropyl-2,2'-thiadicarbocyanine	53213-94-8	3,3'-dipropyl-2,2'-thiadicarbocyanine	ChemID+	exact								3,3'-dipropyl-2,2'-thiadicarbocyanine		53213-94-8	exact				3,3'-dipropyl-2,2'-thiadicarbocyanine	C012944	53213-94-8	exact				3,3'-Dipropyl-2,2'-Thiadicarbocyanine	C0046901	exact				A1.4.1.1.1_Pharmacologic Substance	A1.4.1.2.1_Organic Chemical					#VALUE!	Coloring Agents	Coloring Agents	Y	exact (CUI-based)	Coloring Agents	Coloring Agents	C1566391	P
1_000360	MeSH_PA	C012944	3,3'-dipropyl-2,2'-thiadicarbocyanine	53213-94-8	3,3'-dipropyl-2,2'-thiadicarbocyanine	ChemID+	exact								3,3'-dipropyl-2,2'-thiadicarbocyanine		53213-94-8	exact				3,3'-dipropyl-2,2'-thiadicarbocyanine	C012944	53213-94-8	exact				3,3'-Dipropyl-2,2'-Thiadicarbocyanine	C0046901	exact				A1.4.1.1.1_Pharmacologic Substance	A1.4.1.2.1_Organic Chemical					#VALUE!	Fluorescent Dyes	Fluorescent Dyes	Y	exact (CUI-based)	Fluorescent Dyes	Fluorescent Dyes	C0016320	P
1_000361	MeSH_PA	C012944	3,3'-dipropyl-2,2'-thiadicarbocyanine	53213-94-8	3,3'-dipropyl-2,2'-thiadicarbocyanine	ChemID+	exact								3,3'-dipropyl-2,2'-thiadicarbocyanine		53213-94-8	exact				3,3'-dipropyl-2,2'-thiadicarbocyanine	C012944	53213-94-8	exact				3,3'-Dipropyl-2,2'-Thiadicarbocyanine	C0046901	exact				A1.4.1.1.1_Pharmacologic Substance	A1.4.1.2.1_Organic Chemical					#VALUE!	Indicators and Reagents	Indicators and Reagents	Y	exact (CUI-based)	Indicators And Reagents	Indicators And Reagents	C0021213	P
1_000362	MeSH_PA	C012944	3,3'-dipropyl-2,2'-thiadicarbocyanine	53213-94-8	3,3'-dipropyl-2,2'-thiadicarbocyanine	ChemID+	exact								3,3'-dipropyl-2,2'-thiadicarbocyanine		53213-94-8	exact				3,3'-dipropyl-2,2'-thiadicarbocyanine	C012944	53213-94-8	exact				3,3'-Dipropyl-2,2'-Thiadicarbocyanine	C0046901	exact				A1.4.1.1.1_Pharmacologic Substance	A1.4.1.2.1_Organic Chemical					#VALUE!	Luminescent Agents	Luminescent Agents	Y	exact (CUI-based)	Luminescent Agents	Luminescent Agents	C1450139	P
1_000363	MeSH_PA	C090665	4,7beta-dimethyl-4-azacholestan-3-one	158493-17-5	4,7beta-Dimethyl-4-azacholestan-3-one	ChemID+	exact								4,7beta-Dimethyl-4-azacholestan-3-one		158493-17-5	exact				4,7beta-dimethyl-4-azacholestan-3-one	C090665		exact				4,7Beta-Dimethyl-4-Azacholestan-3-One	C0291374	exact				A1.4.1.2.1.9.1_Steroid				inhibitor	inhibits	Inhibitors	5-alpha Reductase Inhibitors	5-alpha Reductase Inhibitors	Y	quasi syn therclass-to-function	Steroid 5-Alpha Reductase Activity	Steroid 5-Alpha Reductase Activity	C2254641	P
1_000364	MeSH_PA	C090665	4,7beta-dimethyl-4-azacholestan-3-one	158493-17-5	4,7beta-Dimethyl-4-azacholestan-3-one	ChemID+	exact								4,7beta-Dimethyl-4-azacholestan-3-one		158493-17-5	exact				4,7beta-dimethyl-4-azacholestan-3-one	C090665		exact				4,7Beta-Dimethyl-4-Azacholestan-3-One	C0291374	exact				A1.4.1.2.1.9.1_Steroid				isa	isa	Inhibitors	Enzyme Inhibitors	Enzyme Inhibitors	Y	exact (CUI-based)	Enzyme Inhibitors	Enzyme Inhibitors	C0014432	P
1_000365	MeSH_PA	C010959	5'-(4-fluorosulfonylbenzoyl)adenosine	78859-42-4	5'-(4-(Fluorosulfonyl)benzoyl)adenosine	ChemID+	syn no\W								5'-(4-(Fluorosulfonyl)benzoyl)adenosine		78859-42-4	syn no\W				5'-(4-fluorosulfonylbenzoyl)adenosine	C010959	78859-42-4	exact				5'-(4-Fluorosulfonylbenzoyl)Adenosine	C0676471	exact				A1.4.1.1.4_Indicator, Reagent, or Diagnostic Aid	A1.4.1.2.1.5_Nucleic Acid, Nucleoside, or Nucleotide					#VALUE!	Affinity Labels	Affinity Labels	Y	exact (CUI-based)	Affinity Labels	Affinity Labels	C0001730	P
1_000366	MeSH_PA	C010959	5'-(4-fluorosulfonylbenzoyl)adenosine	78859-42-4	5'-(4-(Fluorosulfonyl)benzoyl)adenosine	ChemID+	syn no\W								5'-(4-(Fluorosulfonyl)benzoyl)adenosine		78859-42-4	syn no\W				5'-(4-fluorosulfonylbenzoyl)adenosine	C010959	78859-42-4	exact				5'-(4-Fluorosulfonylbenzoyl)Adenosine	C0676471	exact				A1.4.1.1.4_Indicator, Reagent, or Diagnostic Aid	A1.4.1.2.1.5_Nucleic Acid, Nucleoside, or Nucleotide					#VALUE!	Indicators and Reagents	Indicators and Reagents	Y	exact (CUI-based)	Indicators And Reagents	Indicators And Reagents	C0021213	P
1_000367	MeSH_PA	C031349	7-hydroxy-2-N,N-dipropylaminotetralin	74938-11-7	7-Hydroxy-2-N,N-dipropylaminotetralin	ChemID+	exact								7-Hydroxy-2-N,N-dipropylaminotetralin		74938-11-7	exact				7-hydroxy-2-N,N-dipropylaminotetralin	C031349	74938-11-7	exact				7-Hydroxy-2-N,N-Dipropylaminotetralin	C0049894	exact				A1.4.1.1.1_Pharmacologic Substance	A1.4.1.2.1_Organic Chemical					#VALUE!	Dopamine Agents	Dopamine Agents	Y	quasi syn therclass-to-function	Dopaminergic Synaptic Transmission	Dopaminergic Synaptic Transmission	C0234101	P
1_000368	MeSH_PA	C031349	7-hydroxy-2-N,N-dipropylaminotetralin	74938-11-7	7-Hydroxy-2-N,N-dipropylaminotetralin	ChemID+	exact								7-Hydroxy-2-N,N-dipropylaminotetralin		74938-11-7	exact				7-hydroxy-2-N,N-dipropylaminotetralin	C031349	74938-11-7	exact				7-Hydroxy-2-N,N-Dipropylaminotetralin	C0049894	exact				A1.4.1.1.1_Pharmacologic Substance	A1.4.1.2.1_Organic Chemical			agonist	agonist	10	Dopamine Agonists	Dopamine Agonists	Y	quasi syn therclass-to-function	Dopamine Receptor Activity	Dopamine Receptor Activity	C1152730	P
1_000369	MeSH_PA	C031349	7-hydroxy-2-N,N-dipropylaminotetralin	74938-11-7	7-Hydroxy-2-N,N-dipropylaminotetralin	ChemID+	exact								7-Hydroxy-2-N,N-dipropylaminotetralin		74938-11-7	exact				7-hydroxy-2-N,N-dipropylaminotetralin	C031349	74938-11-7	exact				7-Hydroxy-2-N,N-Dipropylaminotetralin	C0049894	exact				A1.4.1.1.1_Pharmacologic Substance	A1.4.1.2.1_Organic Chemical					#VALUE!	Neurotransmitter Agents	Neurotransmitter Agents	Y	quasi syn therclass-to-function	neurotransmission	Synaptic Transmission	C0027793	S
1_000370	MeSH_PA	C007061	C.I. Fluorescent Brightening Agent 28	4404-43-7	C.I. Fluorescent brightening agent 28	ChemID+	exact	4,4'-bis(\{4-anilino-6-[bis(2-hydroxyethyl)amino]-1,3,5-triazin-2-yl\}amino)stilbene-2,2'-disulfonic acid	50010	4404-43-7	<syn per source>	C.I. Fluorescent brightening agent 28	exact		C.I. Fluorescent brightening agent 28		4404-43-7	exact				C.I. Fluorescent Brightening Agent 28	C007061	4404-43-7	exact				C.I. Fluorescent Brightening Agent 28	C0054393	exact				A1.4.1.1.1_Pharmacologic Substance	A1.4.1.2.1_Organic Chemical					#VALUE!	Coloring Agents	Coloring Agents	Y	exact (CUI-based)	Coloring Agents	Coloring Agents	C1566391	P
1_000371	MeSH_PA	C007061	C.I. Fluorescent Brightening Agent 28	4404-43-7	C.I. Fluorescent brightening agent 28	ChemID+	exact	4,4'-bis(\{4-anilino-6-[bis(2-hydroxyethyl)amino]-1,3,5-triazin-2-yl\}amino)stilbene-2,2'-disulfonic acid	50010	4404-43-7	<syn per source>	C.I. Fluorescent brightening agent 28	exact		C.I. Fluorescent brightening agent 28		4404-43-7	exact				C.I. Fluorescent Brightening Agent 28	C007061	4404-43-7	exact				C.I. Fluorescent Brightening Agent 28	C0054393	exact				A1.4.1.1.1_Pharmacologic Substance	A1.4.1.2.1_Organic Chemical					#VALUE!	Contrast Media	Contrast Media	Y	exact (CUI-based)	Contrast Media	Contrast Media	C0009924	P
1_000372	MeSH_PA	C007061	C.I. Fluorescent Brightening Agent 28	4404-43-7	C.I. Fluorescent brightening agent 28	ChemID+	exact	4,4'-bis(\{4-anilino-6-[bis(2-hydroxyethyl)amino]-1,3,5-triazin-2-yl\}amino)stilbene-2,2'-disulfonic acid	50010	4404-43-7	<syn per source>	C.I. Fluorescent brightening agent 28	exact		C.I. Fluorescent brightening agent 28		4404-43-7	exact				C.I. Fluorescent Brightening Agent 28	C007061	4404-43-7	exact				C.I. Fluorescent Brightening Agent 28	C0054393	exact				A1.4.1.1.1_Pharmacologic Substance	A1.4.1.2.1_Organic Chemical					#VALUE!	Fluorescent Dyes	Fluorescent Dyes	Y	exact (CUI-based)	Fluorescent Dyes	Fluorescent Dyes	C0016320	P
1_000373	MeSH_PA	C007061	C.I. Fluorescent Brightening Agent 28	4404-43-7	C.I. Fluorescent brightening agent 28	ChemID+	exact	4,4'-bis(\{4-anilino-6-[bis(2-hydroxyethyl)amino]-1,3,5-triazin-2-yl\}amino)stilbene-2,2'-disulfonic acid	50010	4404-43-7	<syn per source>	C.I. Fluorescent brightening agent 28	exact		C.I. Fluorescent brightening agent 28		4404-43-7	exact				C.I. Fluorescent Brightening Agent 28	C007061	4404-43-7	exact				C.I. Fluorescent Brightening Agent 28	C0054393	exact				A1.4.1.1.1_Pharmacologic Substance	A1.4.1.2.1_Organic Chemical					#VALUE!	Indicators and Reagents	Indicators and Reagents	Y	exact (CUI-based)	Indicators And Reagents	Indicators And Reagents	C0021213	P
1_000374	MeSH_PA	C007061	C.I. Fluorescent Brightening Agent 28	4404-43-7	C.I. Fluorescent brightening agent 28	ChemID+	exact	4,4'-bis(\{4-anilino-6-[bis(2-hydroxyethyl)amino]-1,3,5-triazin-2-yl\}amino)stilbene-2,2'-disulfonic acid	50010	4404-43-7	<syn per source>	C.I. Fluorescent brightening agent 28	exact		C.I. Fluorescent brightening agent 28		4404-43-7	exact				C.I. Fluorescent Brightening Agent 28	C007061	4404-43-7	exact				C.I. Fluorescent Brightening Agent 28	C0054393	exact				A1.4.1.1.1_Pharmacologic Substance	A1.4.1.2.1_Organic Chemical					#VALUE!	Luminescent Agents	Luminescent Agents	Y	exact (CUI-based)	Luminescent Agents	Luminescent Agents	C1450139	P
1_000375	MeSH_PA	C089486	carbobenzoxy-leucyl-leucyl-norvalinal																			carbobenzoxy-leucyl-leucyl-norvalinal	C089486		exact				Carbobenzoxy-Leucyl-Leucyl-Norvalinal	C0259423	exact				A1.4.1.1.1_Pharmacologic Substance	A1.4.1.2.1_Organic Chemical			isa	isa	Inhibitors	Enzyme Inhibitors	Enzyme Inhibitors	Y	exact (CUI-based)	Enzyme Inhibitors	Enzyme Inhibitors	C0014432	P
1_000376	MeSH_PA	C089486	carbobenzoxy-leucyl-leucyl-norvalinal																			carbobenzoxy-leucyl-leucyl-norvalinal	C089486		exact				Carbobenzoxy-Leucyl-Leucyl-Norvalinal	C0259423	exact				A1.4.1.1.1_Pharmacologic Substance	A1.4.1.2.1_Organic Chemical			inhibitor	inhibits	Inhibitors	Protease Inhibitors	Protease Inhibitors	Y	quasi syn therclass-to-function	Protease Activity	Protease Activity	C2263455	P
1_000377	MeSH_PA	C113896	dimethoxy-4-indophenyl-2-aminopropane																			dimethoxy-4-indophenyl-2-aminopropane	C113896		exact				Dimethoxy-4-Indophenyl-2-Aminopropane	C0756237	exact				A1.4.1.1.1_Pharmacologic Substance	A1.4.1.2.1_Organic Chemical					#VALUE!	Neurotransmitter Agents	Neurotransmitter Agents	Y	quasi syn therclass-to-function	neurotransmission	Synaptic Transmission	C0027793	S
1_000378	MeSH_PA	C113896	dimethoxy-4-indophenyl-2-aminopropane																			dimethoxy-4-indophenyl-2-aminopropane	C113896		exact				Dimethoxy-4-Indophenyl-2-Aminopropane	C0756237	exact				A1.4.1.1.1_Pharmacologic Substance	A1.4.1.2.1_Organic Chemical					#VALUE!	Serotonin Agents	Serotonin Agents	Y	quasi syn therclass-to-function	5-Ht Receptor Activity	5-Ht Receptor Activity	C1152740	P
1_000379	MeSH_PA	C113896	dimethoxy-4-indophenyl-2-aminopropane																			dimethoxy-4-indophenyl-2-aminopropane	C113896		exact				Dimethoxy-4-Indophenyl-2-Aminopropane	C0756237	exact				A1.4.1.1.1_Pharmacologic Substance	A1.4.1.2.1_Organic Chemical			agonist	agonist	20	Serotonin Receptor Agonists	Serotonin Receptor Agonists	Y	quasi syn therclass-to-function	5-Ht Receptor Activity	5-Ht Receptor Activity	C1152740	P
1_000380	MeSH_PA	C049554	glycyl-arginyl-glycyl-aspartyl-serine	96426-21-0	Glycyl-arginyl-glycyl-aspartyl-serine	ChemID+	exact								Glycyl-arginyl-glycyl-aspartyl-serine		96426-21-0	exact				glycyl-arginyl-glycyl-aspartyl-serine	C049554	96426-21-0	exact				Glycyl-Arginyl-Glycyl-Aspartyl-Serine	C0061708	exact				A1.4.1.1.1_Pharmacologic Substance	A1.4.1.2.1.7_Amino Acid, Peptide, or Protein			anti		#VALUE!	Antineoplastic Agents	Antineoplastic Agents	Y	quasi syn therclass-to-disease	Malignant Neoplasms	Malignant Neoplasms	C0006826	P
1_000381	MeSH_PA	C049554	glycyl-arginyl-glycyl-aspartyl-serine	96426-21-0	Glycyl-arginyl-glycyl-aspartyl-serine	ChemID+	exact								Glycyl-arginyl-glycyl-aspartyl-serine		96426-21-0	exact				glycyl-arginyl-glycyl-aspartyl-serine	C049554	96426-21-0	exact				Glycyl-Arginyl-Glycyl-Aspartyl-Serine	C0061708	exact				A1.4.1.1.1_Pharmacologic Substance	A1.4.1.2.1.7_Amino Acid, Peptide, or Protein					#VALUE!	Hematologic Agents	Hematologic Agents	Y	quasi syn therclass-to-disease	Hematological Disease	Hematological Disease	C0018939	P
1_000382	MeSH_PA	C049554	glycyl-arginyl-glycyl-aspartyl-serine	96426-21-0	Glycyl-arginyl-glycyl-aspartyl-serine	ChemID+	exact								Glycyl-arginyl-glycyl-aspartyl-serine		96426-21-0	exact				glycyl-arginyl-glycyl-aspartyl-serine	C049554	96426-21-0	exact				Glycyl-Arginyl-Glycyl-Aspartyl-Serine	C0061708	exact				A1.4.1.1.1_Pharmacologic Substance	A1.4.1.2.1.7_Amino Acid, Peptide, or Protein			inhibitor	inhibits	Inhibitors	Platelet Aggregation Inhibitors	Platelet Aggregation Inhibitors	Y	quasi syn therclass-to-function	Platelet Aggregation	Platelet Aggregation	C0032176	P
1_000383	MeSH_PA	C109153	(2-sulfonatoethyl)methanethiosulfonate	155450-07-0	(2-sulfonatoethyl)methanethiosulfonate	CTD	exact															(2-sulfonatoethyl)methanethiosulfonate	C109153	155450-07-0	exact				(2-Sulfonatoethyl)Methanethiosulfonate	C0668026	exact				A1.4.1.1.1_Pharmacologic Substance	A1.4.1.2.1_Organic Chemical					#VALUE!	Indicators and Reagents	Indicators and Reagents	Y	exact (CUI-based)	Indicators And Reagents	Indicators And Reagents	C0021213	P
1_000384	MeSH_PA	C109153	(2-sulfonatoethyl)methanethiosulfonate	155450-07-0	(2-sulfonatoethyl)methanethiosulfonate	CTD	exact															(2-sulfonatoethyl)methanethiosulfonate	C109153	155450-07-0	exact				(2-Sulfonatoethyl)Methanethiosulfonate	C0668026	exact				A1.4.1.1.1_Pharmacologic Substance	A1.4.1.2.1_Organic Chemical					#VALUE!	Sulfhydryl Reagents	Sulfhydryl Reagents	Y	exact (CUI-based)	Sulfhydryl Reagents	Sulfhydryl Reagents	C0038738	P
1_000385	MeSH_PA	C086335	(5,6-dimethoxyindan-2-yl)dipropylamine	83598-46-3	(5,6-dimethoxyindan-2-yl)dipropylamine	ChemID+	exact								(5,6-dimethoxyindan-2-yl)dipropylamine		83598-46-3	exact				(5,6-dimethoxyindan-2-yl)dipropylamine	C086335	153570-58-2	exact				(5,6-Dimethoxyindan-2-Yl)Dipropylamine	C0753884	exact				A1.4.1.1.1_Pharmacologic Substance	A1.4.1.2.1_Organic Chemical					#VALUE!	Dopamine Agents	Dopamine Agents	Y	quasi syn therclass-to-function	Dopaminergic Synaptic Transmission	Dopaminergic Synaptic Transmission	C0234101	P
1_000386	MeSH_PA	C086335	(5,6-dimethoxyindan-2-yl)dipropylamine	83598-46-3	(5,6-dimethoxyindan-2-yl)dipropylamine	ChemID+	exact								(5,6-dimethoxyindan-2-yl)dipropylamine		83598-46-3	exact				(5,6-dimethoxyindan-2-yl)dipropylamine	C086335	153570-58-2	exact				(5,6-Dimethoxyindan-2-Yl)Dipropylamine	C0753884	exact				A1.4.1.1.1_Pharmacologic Substance	A1.4.1.2.1_Organic Chemical			antagonist	antagonist	#VALUE!	Dopamine Antagonists	Dopamine Antagonists	Y	quasi syn therclass-to-function	Dopamine Receptor Activity	Dopamine Receptor Activity	C1152730	P
1_000387	MeSH_PA	C086335	(5,6-dimethoxyindan-2-yl)dipropylamine	83598-46-3	(5,6-dimethoxyindan-2-yl)dipropylamine	ChemID+	exact								(5,6-dimethoxyindan-2-yl)dipropylamine		83598-46-3	exact				(5,6-dimethoxyindan-2-yl)dipropylamine	C086335	153570-58-2	exact				(5,6-Dimethoxyindan-2-Yl)Dipropylamine	C0753884	exact				A1.4.1.1.1_Pharmacologic Substance	A1.4.1.2.1_Organic Chemical					#VALUE!	Neurotransmitter Agents	Neurotransmitter Agents	Y	quasi syn therclass-to-function	neurotransmission	Synaptic Transmission	C0027793	S
1_000388	MeSH_PA	C037357	1-(1-glycero)dodeca-1,3,5,7,9-pentaene	84000-59-9	1-(1-glycero)Dodeca-1,3,5,7,9-pentaene	ChemID+	exact								1-(1-glycero)Dodeca-1,3,5,7,9-pentaene		84000-59-9	exact				1-(1-glycero)dodeca-1,3,5,7,9-pentaene	C037357	84000-59-9	exact				1-(1-Glycero)Dodeca-1,3,5,7,9-Pentaene	C0044093	exact				A1.4.1.2.1_Organic Chemical				causes		#VALUE!	Mutagens	Mutagens	Y	quasi syn therclass-to-function	Mutagenesis Process	Mutagenesis Process	C0079866	P
1_000389	MeSH_PA	C037357	1-(1-glycero)dodeca-1,3,5,7,9-pentaene	84000-59-9	1-(1-glycero)Dodeca-1,3,5,7,9-pentaene	ChemID+	exact								1-(1-glycero)Dodeca-1,3,5,7,9-pentaene		84000-59-9	exact				1-(1-glycero)dodeca-1,3,5,7,9-pentaene	C037357	84000-59-9	exact				1-(1-Glycero)Dodeca-1,3,5,7,9-Pentaene	C0044093	exact				A1.4.1.2.1_Organic Chemical				causes		#VALUE!	Noxae	Noxae	Y	quasi syn therclass-to-disease	Poisoning By And Exposure To Noxious Substances, Undetermined Intent	Poisoning By And Exposure To Noxious Substances, Undetermined Intent	C0480774	P
1_000390	MeSH_PA	C053896	1,3-dipropyl-8-(4-sulfophenyl)xanthine	89073-57-4	1,3-Dipropyl-8-(4-sulfophenyl)xanthine	ChemID+	exact								1,3-Dipropyl-8-(4-sulfophenyl)xanthine		89073-57-4	exact				1,3-dipropyl-8-(4-sulfophenyl)xanthine	C053896	89073-57-4	exact				1,3-Dipropyl-8-(4-Sulfophenyl)Xanthine	C0043960	exact				A1.4.1.2.1_Organic Chemical						#VALUE!	Neurotransmitter Agents	Neurotransmitter Agents	Y	quasi syn therclass-to-function	neurotransmission	Synaptic Transmission	C0027793	S
1_000391	MeSH_PA	C053896	1,3-dipropyl-8-(4-sulfophenyl)xanthine	89073-57-4	1,3-Dipropyl-8-(4-sulfophenyl)xanthine	ChemID+	exact								1,3-Dipropyl-8-(4-sulfophenyl)xanthine		89073-57-4	exact				1,3-dipropyl-8-(4-sulfophenyl)xanthine	C053896	89073-57-4	exact				1,3-Dipropyl-8-(4-Sulfophenyl)Xanthine	C0043960	exact				A1.4.1.2.1_Organic Chemical				causes		#VALUE!	Purinergic Agents	Purinergic Agents	Y	quasi syn therclass-to-function	Purinergic Effect	Purinergic Effect	C3178749	P
1_000392	MeSH_PA	C053896	1,3-dipropyl-8-(4-sulfophenyl)xanthine	89073-57-4	1,3-Dipropyl-8-(4-sulfophenyl)xanthine	ChemID+	exact								1,3-Dipropyl-8-(4-sulfophenyl)xanthine		89073-57-4	exact				1,3-dipropyl-8-(4-sulfophenyl)xanthine	C053896	89073-57-4	exact				1,3-Dipropyl-8-(4-Sulfophenyl)Xanthine	C0043960	exact				A1.4.1.2.1_Organic Chemical				antagonist	antagonist	#VALUE!	Purinergic Antagonists	Purinergic Antagonists	Y	quasi syn therclass-to-function	Purinergic Receptor Activity	Purinergic Receptor Activity	C3159308	P
1_000393	MeSH_PA	C053896	1,3-dipropyl-8-(4-sulfophenyl)xanthine	89073-57-4	1,3-Dipropyl-8-(4-sulfophenyl)xanthine	ChemID+	exact								1,3-Dipropyl-8-(4-sulfophenyl)xanthine		89073-57-4	exact				1,3-dipropyl-8-(4-sulfophenyl)xanthine	C053896	89073-57-4	exact				1,3-Dipropyl-8-(4-Sulfophenyl)Xanthine	C0043960	exact				A1.4.1.2.1_Organic Chemical				antagonist	antagonist	#VALUE!	Purinergic P1 Receptor Antagonists	Purinergic P1 Receptor Antagonists	Y	NT + quasi syn therclass-to-function	Purinergic Receptor Activity	Purinergic Receptor Activity	C3159308	P
1_000394	MeSH_PA	C029141	2,2,5,7,8-pentamethyl-1-hydroxychroman	950-99-2	Chromanol	ChemID+	<syn per source>								Chromanol		950-99-2	<syn per source>	2,2,5,7,8-Pentamethyl-1-hydroxychroman	exact		2,2,5,7,8-pentamethyl-1-hydroxychroman	C029141	950-99-2	exact				2,2,5,7,8-Pentamethyl-1-Hydroxychroman	C0045280	exact				A1.4.1.1.1_Pharmacologic Substance	A1.4.1.2.1_Organic Chemical			anti		#VALUE!	Antioxidants	Antioxidants	Y	quasi syn therclass-to-disease	Free Radical Oxidation Of Tissue	Free Radical Oxidation Of Tissue	C0599059	P
1_000395	MeSH_PA	C029141	2,2,5,7,8-pentamethyl-1-hydroxychroman	950-99-2	Chromanol	ChemID+	<syn per source>								Chromanol		950-99-2	<syn per source>	2,2,5,7,8-Pentamethyl-1-hydroxychroman	exact		2,2,5,7,8-pentamethyl-1-hydroxychroman	C029141	950-99-2	exact				2,2,5,7,8-Pentamethyl-1-Hydroxychroman	C0045280	exact				A1.4.1.1.1_Pharmacologic Substance	A1.4.1.2.1_Organic Chemical			causes		#VALUE!	Protective Agents	Protective Agents	Y	quasi syn therclass-to-function	Protective Drug Effect	Protective Drug Effect	C0678771	P
1_000396	MeSH_PA	C029497	2,3-bis(3'-hydroxybenzyl)butyrolactone	76543-15-2	2,3-Bis(3'-hydroxybenzyl)butyrolactone	ChemID+	exact								2,3-Bis(3'-hydroxybenzyl)butyrolactone		76543-15-2	exact				2,3-bis(3'-hydroxybenzyl)butyrolactone	C029497	76543-15-2	exact				2,3-Bis(3'-Hydroxybenzyl)Butyrolactone	C0045341	exact				A1.4.1.1.1_Pharmacologic Substance	A1.4.1.1.3.2_Hormone			causes		#VALUE!	Estrogens	Estrogens	Y	quasi syn therclass-to-function	Estrogen Effect	Estrogen Effect	C0877035	P
1_000397	MeSH_PA	C029497	2,3-bis(3'-hydroxybenzyl)butyrolactone	76543-15-2	2,3-Bis(3'-hydroxybenzyl)butyrolactone	ChemID+	exact								2,3-Bis(3'-hydroxybenzyl)butyrolactone		76543-15-2	exact				2,3-bis(3'-hydroxybenzyl)butyrolactone	C029497	76543-15-2	exact				2,3-Bis(3'-Hydroxybenzyl)Butyrolactone	C0045341	exact				A1.4.1.1.1_Pharmacologic Substance	A1.4.1.1.3.2_Hormone			causes		#VALUE!	Estrogens, Non-Steroidal	Estrogens, Non-Steroidal	Y	quasi syn therclass-to-function	Estrogen Effect	Estrogen Effect	C0877035	P
1_000398	MeSH_PA	C029497	2,3-bis(3'-hydroxybenzyl)butyrolactone	76543-15-2	2,3-Bis(3'-hydroxybenzyl)butyrolactone	ChemID+	exact								2,3-Bis(3'-hydroxybenzyl)butyrolactone		76543-15-2	exact				2,3-bis(3'-hydroxybenzyl)butyrolactone	C029497	76543-15-2	exact				2,3-Bis(3'-Hydroxybenzyl)Butyrolactone	C0045341	exact				A1.4.1.1.1_Pharmacologic Substance	A1.4.1.1.3.2_Hormone					#VALUE!	Hormones	Hormones	Y	quasi syn therclass-to-function	Hormone Activity	Hormone Activity	C1149475	P
1_000399	MeSH_PA	C029497	2,3-bis(3'-hydroxybenzyl)butyrolactone	76543-15-2	2,3-Bis(3'-hydroxybenzyl)butyrolactone	ChemID+	exact								2,3-Bis(3'-hydroxybenzyl)butyrolactone		76543-15-2	exact				2,3-bis(3'-hydroxybenzyl)butyrolactone	C029497	76543-15-2	exact				2,3-Bis(3'-Hydroxybenzyl)Butyrolactone	C0045341	exact				A1.4.1.1.1_Pharmacologic Substance	A1.4.1.1.3.2_Hormone				affects	#VALUE!	Hormones, Hormone Substitutes, and Hormone Antagonists	Hormones, Hormone Substitutes, and Hormone Antagonists	Y	quasi syn therclass-to-function	Hormone Activity	Hormone Activity	C1149475	P
1_000400	MeSH_PA	C029497	2,3-bis(3'-hydroxybenzyl)butyrolactone	76543-15-2	2,3-Bis(3'-hydroxybenzyl)butyrolactone	ChemID+	exact								2,3-Bis(3'-hydroxybenzyl)butyrolactone		76543-15-2	exact				2,3-bis(3'-hydroxybenzyl)butyrolactone	C029497	76543-15-2	exact				2,3-Bis(3'-Hydroxybenzyl)Butyrolactone	C0045341	exact				A1.4.1.1.1_Pharmacologic Substance	A1.4.1.1.3.2_Hormone			causes		#VALUE!	Phytoestrogens	Phytoestrogens	Y	quasi syn therclass-to-function	Estrogen Effect	Estrogen Effect	C0877035	P
1_000401	MeSH_PA	C050147	3-(2,2,2-trimethylhydrazine)propionate	76144-81-5	Meldonium	ChemID+	<syn per source>								Meldonium	Meldonium [INN]	76144-81-5	<syn per source>	3-(2,2,2-trimethylhydrazine)propionate	exact		3-(2,2,2-trimethylhydrazine)propionate	C050147	76144-81-5	exact				3-(2,2,2-Trimethylhydrazine)Propionate	C0047115	exact				A1.4.1.1.1_Pharmacologic Substance	A1.4.1.2.1_Organic Chemical			adjuvant	adju	1	Adjuvants, Immunologic	Adjuvants, Immunologic	Y	quasi syn therclass-to-function	Active Immunity	Active Immunity	C0020965	P
1_000402	MeSH_PA	C050147	3-(2,2,2-trimethylhydrazine)propionate	76144-81-5	Meldonium	ChemID+	<syn per source>								Meldonium	Meldonium [INN]	76144-81-5	<syn per source>	3-(2,2,2-trimethylhydrazine)propionate	exact		3-(2,2,2-trimethylhydrazine)propionate	C050147	76144-81-5	exact				3-(2,2,2-Trimethylhydrazine)Propionate	C0047115	exact				A1.4.1.1.1_Pharmacologic Substance	A1.4.1.2.1_Organic Chemical					#VALUE!	Cardiovascular Agents	Cardiovascular Agents	Y	quasi syn therclass-to-disease	Cardiovascular Diseases	Cardiovascular Diseases	C0007222	P
1_000403	MeSH_PA	C050147	3-(2,2,2-trimethylhydrazine)propionate	76144-81-5	Meldonium	ChemID+	<syn per source>								Meldonium	Meldonium [INN]	76144-81-5	<syn per source>	3-(2,2,2-trimethylhydrazine)propionate	exact		3-(2,2,2-trimethylhydrazine)propionate	C050147	76144-81-5	exact				3-(2,2,2-Trimethylhydrazine)Propionate	C0047115	exact				A1.4.1.1.1_Pharmacologic Substance	A1.4.1.2.1_Organic Chemical					#VALUE!	Immunologic Factors	Immunologic Factors	Y	quasi syn therclass-to-function	Immunity	Immunity	C0020964	P
1_000404	MeSH_PA	C088936	3-(2,4-dimethoxybenzylidene)anabaseine	156223-05-1	3-(2,4-dimethoxybenzylidene)anabaseine	ChemID+	exact								3-(2,4-dimethoxybenzylidene)anabaseine		156223-05-1	exact				3-(2,4-dimethoxybenzylidene)anabaseine	C088936	156223-05-1	exact				3-(2,4-Dimethoxybenzylidene)Anabaseine	C0258258	exact				A1.4.1.1.1_Pharmacologic Substance	A1.4.1.2.1_Organic Chemical					#VALUE!	Cholinergic Agents	Cholinergic Agents	Y	quasi syn therclass-to-function	Cholinergic Synaptic Transmission	Cholinergic Synaptic Transmission	C0234097	P
1_000405	MeSH_PA	C088936	3-(2,4-dimethoxybenzylidene)anabaseine	156223-05-1	3-(2,4-dimethoxybenzylidene)anabaseine	ChemID+	exact								3-(2,4-dimethoxybenzylidene)anabaseine		156223-05-1	exact				3-(2,4-dimethoxybenzylidene)anabaseine	C088936	156223-05-1	exact				3-(2,4-Dimethoxybenzylidene)Anabaseine	C0258258	exact				A1.4.1.1.1_Pharmacologic Substance	A1.4.1.2.1_Organic Chemical			agonist	agonist	13	Cholinergic Agonists	Cholinergic Agonists	Y	quasi syn therclass-to-function	Cholinergic Synaptic Transmission	Cholinergic Synaptic Transmission	C0234097	P
1_000406	MeSH_PA	C088936	3-(2,4-dimethoxybenzylidene)anabaseine	156223-05-1	3-(2,4-dimethoxybenzylidene)anabaseine	ChemID+	exact								3-(2,4-dimethoxybenzylidene)anabaseine		156223-05-1	exact				3-(2,4-dimethoxybenzylidene)anabaseine	C088936	156223-05-1	exact				3-(2,4-Dimethoxybenzylidene)Anabaseine	C0258258	exact				A1.4.1.1.1_Pharmacologic Substance	A1.4.1.2.1_Organic Chemical					#VALUE!	Neurotransmitter Agents	Neurotransmitter Agents	Y	quasi syn therclass-to-function	neurotransmission	Synaptic Transmission	C0027793	S
1_000407	MeSH_PA	C088936	3-(2,4-dimethoxybenzylidene)anabaseine	156223-05-1	3-(2,4-dimethoxybenzylidene)anabaseine	ChemID+	exact								3-(2,4-dimethoxybenzylidene)anabaseine		156223-05-1	exact				3-(2,4-dimethoxybenzylidene)anabaseine	C088936	156223-05-1	exact				3-(2,4-Dimethoxybenzylidene)Anabaseine	C0258258	exact				A1.4.1.1.1_Pharmacologic Substance	A1.4.1.2.1_Organic Chemical			agonist	agonist	11	Nicotinic Agonists	Nicotinic Agonists	Y	quasi syn therclass-to-function	Nicotinic Acetylcholine-Activated Cation-Selective Channel Activity	Nicotinic Acetylcholine-Activated Cation-Selective Channel Activity	C1148665	P
1_000408	MeSH_PA	C026845	4-methylumbelliferyl-galactopyranoside	6160-78-7	4-Methylumbelliferyl-galactopyranoside	ChemID+	exact								4-Methylumbelliferyl-galactopyranoside		6160-78-7	exact				4-methylumbelliferyl-galactopyranoside	C026845	6160-78-7	exact				4-Methylumbelliferyl-Galactopyranoside	C0048528	exact				A1.4.1.1.4_Indicator, Reagent, or Diagnostic Aid	A1.4.1.2.1_Organic Chemical					#VALUE!	Coloring Agents	Coloring Agents	Y	exact (CUI-based)	Coloring Agents	Coloring Agents	C1566391	P
1_000409	MeSH_PA	C026845	4-methylumbelliferyl-galactopyranoside	6160-78-7	4-Methylumbelliferyl-galactopyranoside	ChemID+	exact								4-Methylumbelliferyl-galactopyranoside		6160-78-7	exact				4-methylumbelliferyl-galactopyranoside	C026845	6160-78-7	exact				4-Methylumbelliferyl-Galactopyranoside	C0048528	exact				A1.4.1.1.4_Indicator, Reagent, or Diagnostic Aid	A1.4.1.2.1_Organic Chemical					#VALUE!	Fluorescent Dyes	Fluorescent Dyes	Y	exact (CUI-based)	Fluorescent Dyes	Fluorescent Dyes	C0016320	P
1_000410	MeSH_PA	C026845	4-methylumbelliferyl-galactopyranoside	6160-78-7	4-Methylumbelliferyl-galactopyranoside	ChemID+	exact								4-Methylumbelliferyl-galactopyranoside		6160-78-7	exact				4-methylumbelliferyl-galactopyranoside	C026845	6160-78-7	exact				4-Methylumbelliferyl-Galactopyranoside	C0048528	exact				A1.4.1.1.4_Indicator, Reagent, or Diagnostic Aid	A1.4.1.2.1_Organic Chemical					#VALUE!	Indicators and Reagents	Indicators and Reagents	Y	exact (CUI-based)	Indicators And Reagents	Indicators And Reagents	C0021213	P
1_000411	MeSH_PA	C026845	4-methylumbelliferyl-galactopyranoside	6160-78-7	4-Methylumbelliferyl-galactopyranoside	ChemID+	exact								4-Methylumbelliferyl-galactopyranoside		6160-78-7	exact				4-methylumbelliferyl-galactopyranoside	C026845	6160-78-7	exact				4-Methylumbelliferyl-Galactopyranoside	C0048528	exact				A1.4.1.1.4_Indicator, Reagent, or Diagnostic Aid	A1.4.1.2.1_Organic Chemical					#VALUE!	Luminescent Agents	Luminescent Agents	Y	exact (CUI-based)	Luminescent Agents	Luminescent Agents	C1450139	P
1_000412	MeSH_PA	C048350	5-(4-acetamidophenyl)pyrazin-2(1H)-one	89541-55-9	5-(4-Acetamidophenyl)pyrazin-2(1H)-one	ChemID+	exact								5-(4-Acetamidophenyl)pyrazin-2(1H)-one		89541-55-9	exact				5-(4-acetamidophenyl)pyrazin-2(1H)-one	C048350	89541-55-9	exact				5-(4-Acetamidophenyl)Pyrazin-2(1H)-One	C0098037	exact				A1.4.1.1.1_Pharmacologic Substance	A1.4.1.2.1_Organic Chemical			tonic		#VALUE!	Cardiotonic Agents	Cardiotonic Agents	Y	quasi syn therclass-to-disease	Heart Diseases	Heart Diseases	C0018799	P
1_000413	MeSH_PA	C048350	5-(4-acetamidophenyl)pyrazin-2(1H)-one	89541-55-9	5-(4-Acetamidophenyl)pyrazin-2(1H)-one	ChemID+	exact								5-(4-Acetamidophenyl)pyrazin-2(1H)-one		89541-55-9	exact				5-(4-acetamidophenyl)pyrazin-2(1H)-one	C048350	89541-55-9	exact				5-(4-Acetamidophenyl)Pyrazin-2(1H)-One	C0098037	exact				A1.4.1.1.1_Pharmacologic Substance	A1.4.1.2.1_Organic Chemical					#VALUE!	Cardiovascular Agents	Cardiovascular Agents	Y	quasi syn therclass-to-disease	Cardiovascular Diseases	Cardiovascular Diseases	C0007222	P
1_000414	MeSH_PA	C048350	5-(4-acetamidophenyl)pyrazin-2(1H)-one	89541-55-9	5-(4-Acetamidophenyl)pyrazin-2(1H)-one	ChemID+	exact								5-(4-Acetamidophenyl)pyrazin-2(1H)-one		89541-55-9	exact				5-(4-acetamidophenyl)pyrazin-2(1H)-one	C048350	89541-55-9	exact				5-(4-Acetamidophenyl)Pyrazin-2(1H)-One	C0098037	exact				A1.4.1.1.1_Pharmacologic Substance	A1.4.1.2.1_Organic Chemical			causes		#VALUE!	Protective Agents	Protective Agents	Y	quasi syn therclass-to-function	Protective Drug Effect	Protective Drug Effect	C0678771	P
1_000415	MeSH_PA	C011421	5-chloro-2-methyl-4-isothiazolin-3-one	26172-55-4	5-Chloro-2-methyl-4-isothiazolin-3-one	ChemID+	exact	chloromethylisothiazolinone	53621	26172-55-4	<syn per source>	5-Chloro-2-methyl-4-isothiazolin-3-one	exact		5-Chloro-2-methyl-4-isothiazolin-3-one		26172-55-4	exact				5-chloro-2-methyl-4-isothiazolin-3-one	C011421	26172-55-4	exact				5-Chloro-2-Methyl-4-Isothiazolin-3-One	C0049104	exact				A1.4.1.1.1_Pharmacologic Substance	A1.4.1.2.1_Organic Chemical			anti		#VALUE!	Anti-Infective Agents	Anti-Infective Agents	Y	quasi syn therclass-to-disease	Infection	Infection	C0021311	P
1_000416	MeSH_PA	C011421	5-chloro-2-methyl-4-isothiazolin-3-one	26172-55-4	5-Chloro-2-methyl-4-isothiazolin-3-one	ChemID+	exact	chloromethylisothiazolinone	53621	26172-55-4	<syn per source>	5-Chloro-2-methyl-4-isothiazolin-3-one	exact		5-Chloro-2-methyl-4-isothiazolin-3-one		26172-55-4	exact				5-chloro-2-methyl-4-isothiazolin-3-one	C011421	26172-55-4	exact				5-Chloro-2-Methyl-4-Isothiazolin-3-One	C0049104	exact				A1.4.1.1.1_Pharmacologic Substance	A1.4.1.2.1_Organic Chemical			dis		#VALUE!	Disinfectants	Disinfectants	Y	quasi syn therclass-to-disease	Infection	Infection	C0021311	P
1_000417	MeSH_PA	C052335	6-methoxy-N-(3-sulfopropyl)quinolinium	83907-40-8	6-Methoxy-N-(3-sulfopropyl)quinolinium	ChemID+	exact								6-Methoxy-N-(3-sulfopropyl)quinolinium		83907-40-8	exact				6-methoxy-N-(3-sulfopropyl)quinolinium	C052335	83907-40-8	exact				6-Methoxy-N-(3-Sulfopropyl)Quinolinium	C0049643	exact				A1.4.1.1.4_Indicator, Reagent, or Diagnostic Aid	A1.4.1.2.1_Organic Chemical					#VALUE!	Coloring Agents	Coloring Agents	Y	exact (CUI-based)	Coloring Agents	Coloring Agents	C1566391	P
1_000418	MeSH_PA	C052335	6-methoxy-N-(3-sulfopropyl)quinolinium	83907-40-8	6-Methoxy-N-(3-sulfopropyl)quinolinium	ChemID+	exact								6-Methoxy-N-(3-sulfopropyl)quinolinium		83907-40-8	exact				6-methoxy-N-(3-sulfopropyl)quinolinium	C052335	83907-40-8	exact				6-Methoxy-N-(3-Sulfopropyl)Quinolinium	C0049643	exact				A1.4.1.1.4_Indicator, Reagent, or Diagnostic Aid	A1.4.1.2.1_Organic Chemical					#VALUE!	Fluorescent Dyes	Fluorescent Dyes	Y	exact (CUI-based)	Fluorescent Dyes	Fluorescent Dyes	C0016320	P
1_000419	MeSH_PA	C052335	6-methoxy-N-(3-sulfopropyl)quinolinium	83907-40-8	6-Methoxy-N-(3-sulfopropyl)quinolinium	ChemID+	exact								6-Methoxy-N-(3-sulfopropyl)quinolinium		83907-40-8	exact				6-methoxy-N-(3-sulfopropyl)quinolinium	C052335	83907-40-8	exact				6-Methoxy-N-(3-Sulfopropyl)Quinolinium	C0049643	exact				A1.4.1.1.4_Indicator, Reagent, or Diagnostic Aid	A1.4.1.2.1_Organic Chemical					#VALUE!	Indicators and Reagents	Indicators and Reagents	Y	exact (CUI-based)	Indicators And Reagents	Indicators And Reagents	C0021213	P
1_000420	MeSH_PA	C052335	6-methoxy-N-(3-sulfopropyl)quinolinium	83907-40-8	6-Methoxy-N-(3-sulfopropyl)quinolinium	ChemID+	exact								6-Methoxy-N-(3-sulfopropyl)quinolinium		83907-40-8	exact				6-methoxy-N-(3-sulfopropyl)quinolinium	C052335	83907-40-8	exact				6-Methoxy-N-(3-Sulfopropyl)Quinolinium	C0049643	exact				A1.4.1.1.4_Indicator, Reagent, or Diagnostic Aid	A1.4.1.2.1_Organic Chemical					#VALUE!	Luminescent Agents	Luminescent Agents	Y	exact (CUI-based)	Luminescent Agents	Luminescent Agents	C1450139	P
1_000421	ChEBI		6-O-methyl-2-deprenylrheediaxanthone B					6-O-methyl-2-deprenylrheediaxanthone B	66366		exact											6-O-methyl-2-deprenylrheediaxanthone B	C486261		exact				6-O-Methyl-2-Deprenylrheediaxanthone B	C1451927	exact				A1.4.1.2.1_Organic Chemical				anti		#VALUE!	antioxidant	antioxidant	Y	quasi syn therclass-to-disease	Free Radical Oxidation Of Tissue	Free Radical Oxidation Of Tissue	C0599059	P
1_000422	MeSH_PA	C048886	7,8-(methylenedioxy)-14-hydroxyberbane	104786-63-2	7,8-(methylenedioxy)-14-hydroxyberbane	ChemID+	exact								7,8-(methylenedioxy)-14-hydroxyberbane		104786-63-2	exact				7,8-(methylenedioxy)-14-hydroxyberbane	C048886	104786-63-2	exact				7,8-(Methylenedioxy)-14-Hydroxyberbane	C0099550	exact				A1.4.1.1.1_Pharmacologic Substance	A1.4.1.2.1_Organic Chemical					#VALUE!	Adrenergic Agents	Adrenergic Agents	Y	quasi syn therclass-to-function	Adrenergic Synaptic Transmission	Adrenergic Synaptic Transmission	C0234098	P
1_000423	MeSH_PA	C048886	7,8-(methylenedioxy)-14-hydroxyberbane	104786-63-2	7,8-(methylenedioxy)-14-hydroxyberbane	ChemID+	exact								7,8-(methylenedioxy)-14-hydroxyberbane		104786-63-2	exact				7,8-(methylenedioxy)-14-hydroxyberbane	C048886	104786-63-2	exact				7,8-(Methylenedioxy)-14-Hydroxyberbane	C0099550	exact				A1.4.1.1.1_Pharmacologic Substance	A1.4.1.2.1_Organic Chemical			antagonist	antagonist	#VALUE!	Adrenergic alpha-Antagonists	Adrenergic alpha-Antagonists	Y	quasi syn therclass-to-function	Alpha-Adrenergic Receptor Function	Alpha-Adrenergic Receptor Function	C0544651	P
1_000424	MeSH_PA	C048886	7,8-(methylenedioxy)-14-hydroxyberbane	104786-63-2	7,8-(methylenedioxy)-14-hydroxyberbane	ChemID+	exact								7,8-(methylenedioxy)-14-hydroxyberbane		104786-63-2	exact				7,8-(methylenedioxy)-14-hydroxyberbane	C048886	104786-63-2	exact				7,8-(Methylenedioxy)-14-Hydroxyberbane	C0099550	exact				A1.4.1.1.1_Pharmacologic Substance	A1.4.1.2.1_Organic Chemical			antagonist	antagonist	#VALUE!	Adrenergic Antagonists	Adrenergic Antagonists	Y	quasi syn therclass-to-function	Adrenergic Synaptic Transmission	Adrenergic Synaptic Transmission	C0234098	P
1_000425	MeSH_PA	C048886	7,8-(methylenedioxy)-14-hydroxyberbane	104786-63-2	7,8-(methylenedioxy)-14-hydroxyberbane	ChemID+	exact								7,8-(methylenedioxy)-14-hydroxyberbane		104786-63-2	exact				7,8-(methylenedioxy)-14-hydroxyberbane	C048886	104786-63-2	exact				7,8-(Methylenedioxy)-14-Hydroxyberbane	C0099550	exact				A1.4.1.1.1_Pharmacologic Substance	A1.4.1.2.1_Organic Chemical					#VALUE!	Neurotransmitter Agents	Neurotransmitter Agents	Y	quasi syn therclass-to-function	neurotransmission	Synaptic Transmission	C0027793	S
1_000426	MeSH_PA	D017371	8-Hydroxy-2-(di-n-propylamino)tetralin	78950-78-4	8-Hydroxy-2-(di-n-propylamino)tetralin	ChemID+	exact	8-OH-DPAT	73364	78950-78-4	<syn per source>	8-Hydroxy-2-(di-n-propylamino)tetralin	exact		8-Hydroxy-2-(di-n-propylamino)tetralin		78950-78-4	exact				8-Hydroxy-2-(di-n-propylamino)tetralin	D017371	78950-78-4	exact				8-Hydroxy-2-(Di-N-Propylamino)Tetralin	C0050079	exact				A1.4.1.1.1_Pharmacologic Substance	A1.4.1.2.1_Organic Chemical					#VALUE!	Neurotransmitter Agents	Neurotransmitter Agents	Y	quasi syn therclass-to-function	neurotransmission	Synaptic Transmission	C0027793	S
1_000427	MeSH_PA	D017371	8-Hydroxy-2-(di-n-propylamino)tetralin	78950-78-4	8-Hydroxy-2-(di-n-propylamino)tetralin	ChemID+	exact	8-OH-DPAT	73364	78950-78-4	<syn per source>	8-Hydroxy-2-(di-n-propylamino)tetralin	exact		8-Hydroxy-2-(di-n-propylamino)tetralin		78950-78-4	exact				8-Hydroxy-2-(di-n-propylamino)tetralin	D017371	78950-78-4	exact				8-Hydroxy-2-(Di-N-Propylamino)Tetralin	C0050079	exact				A1.4.1.1.1_Pharmacologic Substance	A1.4.1.2.1_Organic Chemical					#VALUE!	Serotonin Agents	Serotonin Agents	Y	quasi syn therclass-to-function	5-Ht Receptor Activity	5-Ht Receptor Activity	C1152740	P
1_000428	MeSH_PA	D017371	8-Hydroxy-2-(di-n-propylamino)tetralin	78950-78-4	8-Hydroxy-2-(di-n-propylamino)tetralin	ChemID+	exact	8-OH-DPAT	73364	78950-78-4	<syn per source>	8-Hydroxy-2-(di-n-propylamino)tetralin	exact		8-Hydroxy-2-(di-n-propylamino)tetralin		78950-78-4	exact				8-Hydroxy-2-(di-n-propylamino)tetralin	D017371	78950-78-4	exact				8-Hydroxy-2-(Di-N-Propylamino)Tetralin	C0050079	exact				A1.4.1.1.1_Pharmacologic Substance	A1.4.1.2.1_Organic Chemical			agonist	agonist	20	Serotonin Receptor Agonists	Serotonin Receptor Agonists	Y	quasi syn therclass-to-function	5-Ht Receptor Activity	5-Ht Receptor Activity	C1152740	P
1_000429	MeSH_PA	C066061	acetylphenylalanyl-prolyl-boroarginine	130982-43-3	Acetylphenylalanyl-prolyl-boroarginine	ChemID+	exact								Acetylphenylalanyl-prolyl-boroarginine		130982-43-3	exact				acetylphenylalanyl-prolyl-boroarginine	C066061	130982-43-3	exact				Acetylphenylalanyl-Prolyl-Boroarginine	C0101197	exact				A1.4.1.1.1_Pharmacologic Substance	A1.4.1.2.1_Organic Chemical					#VALUE!	Cardiovascular Agents	Cardiovascular Agents	Y	quasi syn therclass-to-disease	Cardiovascular Diseases	Cardiovascular Diseases	C0007222	P
1_000430	MeSH_PA	C066061	acetylphenylalanyl-prolyl-boroarginine	130982-43-3	Acetylphenylalanyl-prolyl-boroarginine	ChemID+	exact								Acetylphenylalanyl-prolyl-boroarginine		130982-43-3	exact				acetylphenylalanyl-prolyl-boroarginine	C066061	130982-43-3	exact				Acetylphenylalanyl-Prolyl-Boroarginine	C0101197	exact				A1.4.1.1.1_Pharmacologic Substance	A1.4.1.2.1_Organic Chemical			modulating		#VALUE!	Fibrin Modulating Agents	Fibrin Modulating Agents	Y	quasi syn therclass-to-disease	Fibrin Deposition	Fibrin Deposition	C0333565	P
1_000431	MeSH_PA	C066061	acetylphenylalanyl-prolyl-boroarginine	130982-43-3	Acetylphenylalanyl-prolyl-boroarginine	ChemID+	exact								Acetylphenylalanyl-prolyl-boroarginine		130982-43-3	exact				acetylphenylalanyl-prolyl-boroarginine	C066061	130982-43-3	exact				Acetylphenylalanyl-Prolyl-Boroarginine	C0101197	exact				A1.4.1.1.1_Pharmacologic Substance	A1.4.1.2.1_Organic Chemical			causes		#VALUE!	Fibrinolytic Agents	Fibrinolytic Agents	Y	quasi syn therclass-to-function	Fibrinolysis	Fibrinolysis	C0016017	P
1_000432	MeSH_PA	C066061	acetylphenylalanyl-prolyl-boroarginine	130982-43-3	Acetylphenylalanyl-prolyl-boroarginine	ChemID+	exact								Acetylphenylalanyl-prolyl-boroarginine		130982-43-3	exact				acetylphenylalanyl-prolyl-boroarginine	C066061	130982-43-3	exact				Acetylphenylalanyl-Prolyl-Boroarginine	C0101197	exact				A1.4.1.1.1_Pharmacologic Substance	A1.4.1.2.1_Organic Chemical					#VALUE!	Hematologic Agents	Hematologic Agents	Y	quasi syn therclass-to-disease	Hematological Disease	Hematological Disease	C0018939	P
1_000433	MeSH_PA	C066061	acetylphenylalanyl-prolyl-boroarginine	130982-43-3	Acetylphenylalanyl-prolyl-boroarginine	ChemID+	exact								Acetylphenylalanyl-prolyl-boroarginine		130982-43-3	exact				acetylphenylalanyl-prolyl-boroarginine	C066061	130982-43-3	exact				Acetylphenylalanyl-Prolyl-Boroarginine	C0101197	exact				A1.4.1.1.1_Pharmacologic Substance	A1.4.1.2.1_Organic Chemical			inhibitor	inhibits	Inhibitors	Platelet Aggregation Inhibitors	Platelet Aggregation Inhibitors	Y	quasi syn therclass-to-function	Platelet Aggregation	Platelet Aggregation	C0032176	P
1_000434	MeSH_PA	D005405	D-Ala(2),MePhe(4),Met(0)-ol-enkephalin	64854-64-4	FK 33-824	ChemID+	BT of salt/deriv/analog/df + <syn per source>								FK 33-824		64854-64-4	BT of salt/deriv/analog/df + <syn per source>	(D-Ala2,MePhe4,Met5(O))enkephalinol	BT of salt/deriv/analog/df		D-Ala(2),MePhe(4),Met(0)-ol-enkephalin	D005405	64854-64-4	exact				D-Ala(2),Mephe(4),Met(0)-Ol-Enkephalin	C0949300	exact				A1.4.1.1.1_Pharmacologic Substance	A1.4.1.2.1.7_Amino Acid, Peptide, or Protein					#VALUE!	Analgesics	Analgesics	Y	quasi syn therclass-to-disease	Pain	Pain	C0030193	P
1_000435	MeSH_PA	D005405	D-Ala(2),MePhe(4),Met(0)-ol-enkephalin	64854-64-4	FK 33-824	ChemID+	BT of salt/deriv/analog/df + <syn per source>								FK 33-824		64854-64-4	BT of salt/deriv/analog/df + <syn per source>	(D-Ala2,MePhe4,Met5(O))enkephalinol	BT of salt/deriv/analog/df		D-Ala(2),MePhe(4),Met(0)-ol-enkephalin	D005405	64854-64-4	exact				D-Ala(2),Mephe(4),Met(0)-Ol-Enkephalin	C0949300	exact				A1.4.1.1.1_Pharmacologic Substance	A1.4.1.2.1.7_Amino Acid, Peptide, or Protein					#VALUE!	Central Nervous System Agents	Central Nervous System Agents	Y	quasi syn therclass-to-disease	Cns Disorder	Cns Disorder	C0007682	P
1_000436	MeSH_PA	D005405	D-Ala(2),MePhe(4),Met(0)-ol-enkephalin	64854-64-4	FK 33-824	ChemID+	BT of salt/deriv/analog/df + <syn per source>								FK 33-824		64854-64-4	BT of salt/deriv/analog/df + <syn per source>	(D-Ala2,MePhe4,Met5(O))enkephalinol	BT of salt/deriv/analog/df		D-Ala(2),MePhe(4),Met(0)-ol-enkephalin	D005405	64854-64-4	exact				D-Ala(2),Mephe(4),Met(0)-Ol-Enkephalin	C0949300	exact				A1.4.1.1.1_Pharmacologic Substance	A1.4.1.2.1.7_Amino Acid, Peptide, or Protein					#VALUE!	Peripheral Nervous System Agents	Peripheral Nervous System Agents	Y	quasi syn therclass-to-function	Pns Function	Pns Function	C0683211	P
1_000437	MeSH_PA	D005405	D-Ala(2),MePhe(4),Met(0)-ol-enkephalin	64854-64-4	FK 33-824	ChemID+	BT of salt/deriv/analog/df + <syn per source>								FK 33-824		64854-64-4	BT of salt/deriv/analog/df + <syn per source>	(D-Ala2,MePhe4,Met5(O))enkephalinol	BT of salt/deriv/analog/df		D-Ala(2),MePhe(4),Met(0)-ol-enkephalin	D005405	64854-64-4	exact				D-Ala(2),Mephe(4),Met(0)-Ol-Enkephalin	C0949300	exact				A1.4.1.1.1_Pharmacologic Substance	A1.4.1.2.1.7_Amino Acid, Peptide, or Protein					#VALUE!	Sensory System Agents	Sensory System Agents	Y	quasi syn therclass-to-disease	Sensory Disorders	Sensory Disorders	C0152027	P
1_000438	MeSH_PA	C031838	N-(deoxyguanosin-8-yl)-2-aminofluorene	73051-69-1	N-(Deoxyguanosin-8-yl)-2-aminofluorene	ChemID+	exact	N-(deoxyguanosin-8-yl)-2-aminofluorene	75814	73051-69-1	exact				N-(Deoxyguanosin-8-yl)-2-aminofluorene		73051-69-1	exact				N-(deoxyguanosin-8-yl)-2-aminofluorene	C031838	73051-69-1	exact				N-(Deoxyguanosin-8-Yl)-2-Aminofluorene	C0067578	exact				A1.4.1.1.4_Indicator, Reagent, or Diagnostic Aid	A1.4.1.2.1.5_Nucleic Acid, Nucleoside, or Nucleotide			causes		#VALUE!	Carcinogens	Carcinogens	Y	quasi syn therclass-to-disease	Carcinogenesis	Carcinogenesis	C0596263	P
1_000439	MeSH_PA	C031838	N-(deoxyguanosin-8-yl)-2-aminofluorene	73051-69-1	N-(Deoxyguanosin-8-yl)-2-aminofluorene	ChemID+	exact	N-(deoxyguanosin-8-yl)-2-aminofluorene	75814	73051-69-1	exact				N-(Deoxyguanosin-8-yl)-2-aminofluorene		73051-69-1	exact				N-(deoxyguanosin-8-yl)-2-aminofluorene	C031838	73051-69-1	exact				N-(Deoxyguanosin-8-Yl)-2-Aminofluorene	C0067578	exact				A1.4.1.1.4_Indicator, Reagent, or Diagnostic Aid	A1.4.1.2.1.5_Nucleic Acid, Nucleoside, or Nucleotide			causes		#VALUE!	Noxae	Noxae	Y	quasi syn therclass-to-disease	Poisoning By And Exposure To Noxious Substances, Undetermined Intent	Poisoning By And Exposure To Noxious Substances, Undetermined Intent	C0480774	P
1_000440	MeSH_PA	C079148	(3-aminopropyl)(n-butyl)phosphinic acid	123690-78-8	(3-aminopropyl)(n-butyl)phosphinic acid	ChemID+	exact								(3-aminopropyl)(n-butyl)phosphinic acid		123690-78-8	exact				(3-aminopropyl)(n-butyl)phosphinic acid	C079148	145537-81-1	exact				(3-Aminopropyl)(N-Butyl)Phosphinic Acid	C0212361	exact				A1.4.1.1.1_Pharmacologic Substance	A1.4.1.2.1.6_Organophosphorus Compound					#VALUE!	Central Nervous System Agents	Central Nervous System Agents	Y	quasi syn therclass-to-disease	Cns Disorder	Cns Disorder	C0007682	P
1_000441	MeSH_PA	C079148	(3-aminopropyl)(n-butyl)phosphinic acid	123690-78-8	(3-aminopropyl)(n-butyl)phosphinic acid	ChemID+	exact								(3-aminopropyl)(n-butyl)phosphinic acid		123690-78-8	exact				(3-aminopropyl)(n-butyl)phosphinic acid	C079148	145537-81-1	exact				(3-Aminopropyl)(N-Butyl)Phosphinic Acid	C0212361	exact				A1.4.1.1.1_Pharmacologic Substance	A1.4.1.2.1.6_Organophosphorus Compound					#VALUE!	GABA Agents	GABA Agents	Y	quasi syn therclass-to-function	Synaptic Transmission, Gabaergic	Synaptic Transmission, Gabaergic	C1816494	P
1_000442	MeSH_PA	C079148	(3-aminopropyl)(n-butyl)phosphinic acid	123690-78-8	(3-aminopropyl)(n-butyl)phosphinic acid	ChemID+	exact								(3-aminopropyl)(n-butyl)phosphinic acid		123690-78-8	exact				(3-aminopropyl)(n-butyl)phosphinic acid	C079148	145537-81-1	exact				(3-Aminopropyl)(N-Butyl)Phosphinic Acid	C0212361	exact				A1.4.1.1.1_Pharmacologic Substance	A1.4.1.2.1.6_Organophosphorus Compound			antagonist	antagonist	#VALUE!	GABA Antagonists	GABA Antagonists	Y	quasi syn therclass-to-function	Synaptic Transmission, Gabaergic	Synaptic Transmission, Gabaergic	C1816494	P
1_000443	MeSH_PA	C079148	(3-aminopropyl)(n-butyl)phosphinic acid	123690-78-8	(3-aminopropyl)(n-butyl)phosphinic acid	ChemID+	exact								(3-aminopropyl)(n-butyl)phosphinic acid		123690-78-8	exact				(3-aminopropyl)(n-butyl)phosphinic acid	C079148	145537-81-1	exact				(3-Aminopropyl)(N-Butyl)Phosphinic Acid	C0212361	exact				A1.4.1.1.1_Pharmacologic Substance	A1.4.1.2.1.6_Organophosphorus Compound			causes		#VALUE!	Neuroprotective Agents	Neuroprotective Agents	Y	quasi syn therclass-to-function	Neuroprotective Effect	Neuroprotective Effect	C0598958	P
1_000444	MeSH_PA	C079148	(3-aminopropyl)(n-butyl)phosphinic acid	123690-78-8	(3-aminopropyl)(n-butyl)phosphinic acid	ChemID+	exact								(3-aminopropyl)(n-butyl)phosphinic acid		123690-78-8	exact				(3-aminopropyl)(n-butyl)phosphinic acid	C079148	145537-81-1	exact				(3-Aminopropyl)(N-Butyl)Phosphinic Acid	C0212361	exact				A1.4.1.1.1_Pharmacologic Substance	A1.4.1.2.1.6_Organophosphorus Compound					#VALUE!	Neurotransmitter Agents	Neurotransmitter Agents	Y	quasi syn therclass-to-function	neurotransmission	Synaptic Transmission	C0027793	S
1_000445	MeSH_PA	C079148	(3-aminopropyl)(n-butyl)phosphinic acid	123690-78-8	(3-aminopropyl)(n-butyl)phosphinic acid	ChemID+	exact								(3-aminopropyl)(n-butyl)phosphinic acid		123690-78-8	exact				(3-aminopropyl)(n-butyl)phosphinic acid	C079148	145537-81-1	exact				(3-Aminopropyl)(N-Butyl)Phosphinic Acid	C0212361	exact				A1.4.1.1.1_Pharmacologic Substance	A1.4.1.2.1.6_Organophosphorus Compound			causes		#VALUE!	Protective Agents	Protective Agents	Y	quasi syn therclass-to-function	Protective Drug Effect	Protective Drug Effect	C0678771	P
1_000446	MeSH_PA	C073525	1,3-dipropyl-8-(3-noradamantyl)xanthine	136199-02-5	Rolofylline	ChemID+	<syn per source>								Rolofylline	Rolofylline [USAN:INN]	136199-02-5	<syn per source>	1,3-Dipropyl-8-(3-noradamantyl)xanthine	exact		1,3-dipropyl-8-(3-noradamantyl)xanthine	C073525	136199-02-5	exact				1,3-Dipropyl-8-(3-Noradamantyl)Xanthine	C0166128	exact				A1.4.1.1.1_Pharmacologic Substance	A1.4.1.2.1_Organic Chemical					#VALUE!	Diuretics	Diuretics	Y	quasi syn therclass-to-function	Diuresis	Diuresis	C0012797	P
1_000447	MeSH_PA	C073525	1,3-dipropyl-8-(3-noradamantyl)xanthine	136199-02-5	Rolofylline	ChemID+	<syn per source>								Rolofylline	Rolofylline [USAN:INN]	136199-02-5	<syn per source>	1,3-Dipropyl-8-(3-noradamantyl)xanthine	exact		1,3-dipropyl-8-(3-noradamantyl)xanthine	C073525	136199-02-5	exact				1,3-Dipropyl-8-(3-Noradamantyl)Xanthine	C0166128	exact				A1.4.1.1.1_Pharmacologic Substance	A1.4.1.2.1_Organic Chemical			causes		#VALUE!	Natriuretic Agents	Natriuretic Agents	Y	quasi syn therclass-to-function	Natriuresis	Natriuresis	C0027477	P
1_000448	MeSH_PA	C050386	1-methyl-1,2,3,4-tetrahydroisoquinoline	4965-09-7	1-Methyl-1,2,3,4-tetrahydroisoquinoline	ChemID+	exact								1-Methyl-1,2,3,4-tetrahydroisoquinoline		4965-09-7	exact				1-methyl-1,2,3,4-tetrahydroisoquinoline	C050386	4965-09-7	exact				1-Methyl-1,2,3,4-Tetrahydroisoquinoline	C0044430	exact				A1.4.1.2.1_Organic Chemical						#VALUE!	Dopamine Agents	Dopamine Agents	Y	quasi syn therclass-to-function	Dopaminergic Synaptic Transmission	Dopaminergic Synaptic Transmission	C0234101	P
1_000449	MeSH_PA	C050386	1-methyl-1,2,3,4-tetrahydroisoquinoline	4965-09-7	1-Methyl-1,2,3,4-tetrahydroisoquinoline	ChemID+	exact								1-Methyl-1,2,3,4-tetrahydroisoquinoline		4965-09-7	exact				1-methyl-1,2,3,4-tetrahydroisoquinoline	C050386	4965-09-7	exact				1-Methyl-1,2,3,4-Tetrahydroisoquinoline	C0044430	exact				A1.4.1.2.1_Organic Chemical				antagonist	antagonist	#VALUE!	Dopamine Antagonists	Dopamine Antagonists	Y	quasi syn therclass-to-function	Dopamine Receptor Activity	Dopamine Receptor Activity	C1152730	P
1_000450	MeSH_PA	C050386	1-methyl-1,2,3,4-tetrahydroisoquinoline	4965-09-7	1-Methyl-1,2,3,4-tetrahydroisoquinoline	ChemID+	exact								1-Methyl-1,2,3,4-tetrahydroisoquinoline		4965-09-7	exact				1-methyl-1,2,3,4-tetrahydroisoquinoline	C050386	4965-09-7	exact				1-Methyl-1,2,3,4-Tetrahydroisoquinoline	C0044430	exact				A1.4.1.2.1_Organic Chemical						#VALUE!	Neurotransmitter Agents	Neurotransmitter Agents	Y	quasi syn therclass-to-function	neurotransmission	Synaptic Transmission	C0027793	S
1_000451	MeSH_PA	C029216	2-amino-3-methylimidazo(4,5-f)quinoline	76180-96-6	2-Amino-3-methylimidazo(4,5-f)quinoline	ChemID+	exact								2-Amino-3-methylimidazo(4,5-f)quinoline		76180-96-6	exact				2-amino-3-methylimidazo(4,5-f)quinoline	C029216	76180-96-6	exact				2-Amino-3-Methylimidazo(4,5-F)Quinoline	C0045826	exact				A1.4.1.1.1_Pharmacologic Substance	A1.4.1.2.1_Organic Chemical			causes		#VALUE!	Carcinogens	Carcinogens	Y	quasi syn therclass-to-disease	Carcinogenesis	Carcinogenesis	C0596263	P
1_000452	MeSH_PA	C029216	2-amino-3-methylimidazo(4,5-f)quinoline	76180-96-6	2-Amino-3-methylimidazo(4,5-f)quinoline	ChemID+	exact								2-Amino-3-methylimidazo(4,5-f)quinoline		76180-96-6	exact				2-amino-3-methylimidazo(4,5-f)quinoline	C029216	76180-96-6	exact				2-Amino-3-Methylimidazo(4,5-F)Quinoline	C0045826	exact				A1.4.1.1.1_Pharmacologic Substance	A1.4.1.2.1_Organic Chemical			causes		#VALUE!	Mutagens	Mutagens	Y	quasi syn therclass-to-function	Mutagenesis Process	Mutagenesis Process	C0079866	P
1_000453	MeSH_PA	C029216	2-amino-3-methylimidazo(4,5-f)quinoline	76180-96-6	2-Amino-3-methylimidazo(4,5-f)quinoline	ChemID+	exact								2-Amino-3-methylimidazo(4,5-f)quinoline		76180-96-6	exact				2-amino-3-methylimidazo(4,5-f)quinoline	C029216	76180-96-6	exact				2-Amino-3-Methylimidazo(4,5-F)Quinoline	C0045826	exact				A1.4.1.1.1_Pharmacologic Substance	A1.4.1.2.1_Organic Chemical			causes		#VALUE!	Noxae	Noxae	Y	quasi syn therclass-to-disease	Poisoning By And Exposure To Noxious Substances, Undetermined Intent	Poisoning By And Exposure To Noxious Substances, Undetermined Intent	C0480774	P
1_000454	MeSH_PA	C019133	3-amino-1-methyl-5H-pyrido(4,3-b)indole	62450-07-1	Trp-P-2	ChemID+	<syn per source>	3-Amino-1-methyl-5H-pyrido[4,3-b]indole	34328		syn no\W				Trp-P-2		62450-07-1	<syn per source>	3-Amino-1-methyl-5H-pyrido(4,3-b)indole	exact		3-amino-1-methyl-5H-pyrido(4,3-b)indole	C019133		exact				3-Amino-1-Methyl-5H-Pyrido(4,3-B)Indole	C0077414	exact				A1.4.1.1.1_Pharmacologic Substance	A1.4.1.2.1_Organic Chemical			causes		#VALUE!	Carcinogens	Carcinogens	Y	quasi syn therclass-to-disease	Carcinogenesis	Carcinogenesis	C0596263	P
1_000455	MeSH_PA	C019133	3-amino-1-methyl-5H-pyrido(4,3-b)indole	62450-07-1	Trp-P-2	ChemID+	<syn per source>	3-Amino-1-methyl-5H-pyrido[4,3-b]indole	34328		syn no\W				Trp-P-2		62450-07-1	<syn per source>	3-Amino-1-methyl-5H-pyrido(4,3-b)indole	exact		3-amino-1-methyl-5H-pyrido(4,3-b)indole	C019133		exact				3-Amino-1-Methyl-5H-Pyrido(4,3-B)Indole	C0077414	exact				A1.4.1.1.1_Pharmacologic Substance	A1.4.1.2.1_Organic Chemical			causes		#VALUE!	Mutagens	Mutagens	Y	quasi syn therclass-to-function	Mutagenesis Process	Mutagenesis Process	C0079866	P
1_000456	MeSH_PA	C019133	3-amino-1-methyl-5H-pyrido(4,3-b)indole	62450-07-1	Trp-P-2	ChemID+	<syn per source>	3-Amino-1-methyl-5H-pyrido[4,3-b]indole	34328		syn no\W				Trp-P-2		62450-07-1	<syn per source>	3-Amino-1-methyl-5H-pyrido(4,3-b)indole	exact		3-amino-1-methyl-5H-pyrido(4,3-b)indole	C019133		exact				3-Amino-1-Methyl-5H-Pyrido(4,3-B)Indole	C0077414	exact				A1.4.1.1.1_Pharmacologic Substance	A1.4.1.2.1_Organic Chemical			causes		#VALUE!	Noxae	Noxae	Y	quasi syn therclass-to-disease	Poisoning By And Exposure To Noxious Substances, Undetermined Intent	Poisoning By And Exposure To Noxious Substances, Undetermined Intent	C0480774	P
1_000457	MeSH_PA	C034940	3-amino-2-hydroxy-4-phenylbutanoic acid	62084-21-3	Phenylnorstatine	ChemID+	<syn per source>								Phenylnorstatine		62084-21-3	<syn per source>	3-Amino-2-hydroxy-4-phenylbutanoic acid	exact		3-amino-2-hydroxy-4-phenylbutanoic acid	C034940	62084-21-3	exact				3-Amino-2-Hydroxy-4-Phenylbutanoic Acid	C0047204	exact				A1.4.1.1.1_Pharmacologic Substance	A1.4.1.2.1_Organic Chemical			anti		#VALUE!	Anti-Infective Agents	Anti-Infective Agents	Y	quasi syn therclass-to-disease	Infection	Infection	C0021311	P
1_000458	MeSH_PA	C034940	3-amino-2-hydroxy-4-phenylbutanoic acid	62084-21-3	Phenylnorstatine	ChemID+	<syn per source>								Phenylnorstatine		62084-21-3	<syn per source>	3-Amino-2-hydroxy-4-phenylbutanoic acid	exact		3-amino-2-hydroxy-4-phenylbutanoic acid	C034940	62084-21-3	exact				3-Amino-2-Hydroxy-4-Phenylbutanoic Acid	C0047204	exact				A1.4.1.1.1_Pharmacologic Substance	A1.4.1.2.1_Organic Chemical			anti		#VALUE!	Antimalarials	Antimalarials	Y	quasi syn therclass-to-disease	Malaria	Malaria	C0024530	P
1_000459	MeSH_PA	C034940	3-amino-2-hydroxy-4-phenylbutanoic acid	62084-21-3	Phenylnorstatine	ChemID+	<syn per source>								Phenylnorstatine		62084-21-3	<syn per source>	3-Amino-2-hydroxy-4-phenylbutanoic acid	exact		3-amino-2-hydroxy-4-phenylbutanoic acid	C034940	62084-21-3	exact				3-Amino-2-Hydroxy-4-Phenylbutanoic Acid	C0047204	exact				A1.4.1.1.1_Pharmacologic Substance	A1.4.1.2.1_Organic Chemical			anti		#VALUE!	Antiparasitic Agents	Antiparasitic Agents	Y	quasi syn therclass-to-disease	Parasitic Diseases	Parasitic Diseases	C0030499	P
1_000460	MeSH_PA	C034940	3-amino-2-hydroxy-4-phenylbutanoic acid	62084-21-3	Phenylnorstatine	ChemID+	<syn per source>								Phenylnorstatine		62084-21-3	<syn per source>	3-Amino-2-hydroxy-4-phenylbutanoic acid	exact		3-amino-2-hydroxy-4-phenylbutanoic acid	C034940	62084-21-3	exact				3-Amino-2-Hydroxy-4-Phenylbutanoic Acid	C0047204	exact				A1.4.1.1.1_Pharmacologic Substance	A1.4.1.2.1_Organic Chemical			anti		#VALUE!	Antiprotozoal Agents	Antiprotozoal Agents	Y	quasi syn therclass-to-disease	Protozoan Infections	Protozoan Infections	C0033740	P
1_000461	MeSH_PA	C034940	3-amino-2-hydroxy-4-phenylbutanoic acid	62084-21-3	Phenylnorstatine	ChemID+	<syn per source>								Phenylnorstatine		62084-21-3	<syn per source>	3-Amino-2-hydroxy-4-phenylbutanoic acid	exact		3-amino-2-hydroxy-4-phenylbutanoic acid	C034940	62084-21-3	exact				3-Amino-2-Hydroxy-4-Phenylbutanoic Acid	C0047204	exact				A1.4.1.1.1_Pharmacologic Substance	A1.4.1.2.1_Organic Chemical			isa	isa	Inhibitors	Enzyme Inhibitors	Enzyme Inhibitors	Y	exact (CUI-based)	Enzyme Inhibitors	Enzyme Inhibitors	C0014432	P
1_000462	MeSH_PA	C034940	3-amino-2-hydroxy-4-phenylbutanoic acid	62084-21-3	Phenylnorstatine	ChemID+	<syn per source>								Phenylnorstatine		62084-21-3	<syn per source>	3-Amino-2-hydroxy-4-phenylbutanoic acid	exact		3-amino-2-hydroxy-4-phenylbutanoic acid	C034940	62084-21-3	exact				3-Amino-2-Hydroxy-4-Phenylbutanoic Acid	C0047204	exact				A1.4.1.1.1_Pharmacologic Substance	A1.4.1.2.1_Organic Chemical			inhibitor	inhibits	Inhibitors	Protease Inhibitors	Protease Inhibitors	Y	quasi syn therclass-to-function	Protease Activity	Protease Activity	C2263455	P
1_000463	MeSH_PA	C013097	3-maleimidobenzoyl N-hydroxysuccinimide	58626-38-3	3-Maleimidobenzoyl N-hydroxysuccinimide	ChemID+	exact								3-Maleimidobenzoyl N-hydroxysuccinimide		58626-38-3	exact				3-maleimidobenzoyl N-hydroxysuccinimide	C013097	58626-38-3	exact				3-Maleimidobenzoyl N-Hydroxysuccinimide	C0047536	exact				A1.4.1.1.4_Indicator, Reagent, or Diagnostic Aid	A1.4.1.2.1_Organic Chemical					#VALUE!	Indicators and Reagents	Indicators and Reagents	Y	exact (CUI-based)	Indicators And Reagents	Indicators And Reagents	C0021213	P
1_000464	MeSH_PA	C002010	4-(2-aminoethyl)benzenesulfonylfluoride	34284-75-8	4-(2-Aminoethyl)benzenesulfonylfluoride	ChemID+	exact								4-(2-Aminoethyl)benzenesulfonylfluoride		34284-75-8	exact				4-(2-aminoethyl)benzenesulfonylfluoride	C002010	34284-75-8	exact				4-(2-Aminoethyl)Benzenesulfonylfluoride	C0047895	exact				A1.4.1.1.1_Pharmacologic Substance	A1.4.1.2.1_Organic Chemical			isa	isa	Inhibitors	Enzyme Inhibitors	Enzyme Inhibitors	Y	exact (CUI-based)	Enzyme Inhibitors	Enzyme Inhibitors	C0014432	P
1_000465	MeSH_PA	C002010	4-(2-aminoethyl)benzenesulfonylfluoride	34284-75-8	4-(2-Aminoethyl)benzenesulfonylfluoride	ChemID+	exact								4-(2-Aminoethyl)benzenesulfonylfluoride		34284-75-8	exact				4-(2-aminoethyl)benzenesulfonylfluoride	C002010	34284-75-8	exact				4-(2-Aminoethyl)Benzenesulfonylfluoride	C0047895	exact				A1.4.1.1.1_Pharmacologic Substance	A1.4.1.2.1_Organic Chemical			inhibitor	inhibits	Inhibitors	Protease Inhibitors	Protease Inhibitors	Y	quasi syn therclass-to-function	Protease Activity	Protease Activity	C2263455	P
1_000466	MeSH_PA	C002010	4-(2-aminoethyl)benzenesulfonylfluoride	34284-75-8	4-(2-Aminoethyl)benzenesulfonylfluoride	ChemID+	exact								4-(2-Aminoethyl)benzenesulfonylfluoride		34284-75-8	exact				4-(2-aminoethyl)benzenesulfonylfluoride	C002010	34284-75-8	exact				4-(2-Aminoethyl)Benzenesulfonylfluoride	C0047895	exact				A1.4.1.1.1_Pharmacologic Substance	A1.4.1.2.1_Organic Chemical			inhibitor	inhibits	Inhibitors	Serine Proteinase Inhibitors	Serine Proteinase Inhibitors	Y	quasi syn therclass-to-function	Serine Protease Activity	Serine Protease Activity	C1150239	P
1_000467	MeSH_PA	C002010	4-(2-aminoethyl)benzenesulfonylfluoride	34284-75-8	4-(2-Aminoethyl)benzenesulfonylfluoride	ChemID+	exact								4-(2-Aminoethyl)benzenesulfonylfluoride		34284-75-8	exact				4-(2-aminoethyl)benzenesulfonylfluoride	C002010	34284-75-8	exact				4-(2-Aminoethyl)Benzenesulfonylfluoride	C0047895	exact				A1.4.1.1.1_Pharmacologic Substance	A1.4.1.2.1_Organic Chemical			inhibitor	inhibits	Inhibitors	Trypsin Inhibitors	Trypsin Inhibitors	Y	quasi syn therclass-to-function	Trypsin Activity	Trypsin Activity	C1150284	P
1_000468	MeSH_PA	C032930	7-fluoro-4-nitrobenzo-2-oxa-1,3-diazole	29270-56-2	7-Fluoro-4-nitrobenzo-2-oxa-1,3-diazole	ChemID+	exact								7-Fluoro-4-nitrobenzo-2-oxa-1,3-diazole		29270-56-2	exact				7-fluoro-4-nitrobenzo-2-oxa-1,3-diazole	C032930	29270-56-2	exact				7-Fluoro-4-Nitrobenzo-2-Oxa-1,3-Diazole	C0049887	exact				A1.4.1.1.4_Indicator, Reagent, or Diagnostic Aid	A1.4.1.2.1_Organic Chemical					#VALUE!	Coloring Agents	Coloring Agents	Y	exact (CUI-based)	Coloring Agents	Coloring Agents	C1566391	P
1_000469	MeSH_PA	C032930	7-fluoro-4-nitrobenzo-2-oxa-1,3-diazole	29270-56-2	7-Fluoro-4-nitrobenzo-2-oxa-1,3-diazole	ChemID+	exact								7-Fluoro-4-nitrobenzo-2-oxa-1,3-diazole		29270-56-2	exact				7-fluoro-4-nitrobenzo-2-oxa-1,3-diazole	C032930	29270-56-2	exact				7-Fluoro-4-Nitrobenzo-2-Oxa-1,3-Diazole	C0049887	exact				A1.4.1.1.4_Indicator, Reagent, or Diagnostic Aid	A1.4.1.2.1_Organic Chemical					#VALUE!	Fluorescent Dyes	Fluorescent Dyes	Y	exact (CUI-based)	Fluorescent Dyes	Fluorescent Dyes	C0016320	P
1_000470	MeSH_PA	C032930	7-fluoro-4-nitrobenzo-2-oxa-1,3-diazole	29270-56-2	7-Fluoro-4-nitrobenzo-2-oxa-1,3-diazole	ChemID+	exact								7-Fluoro-4-nitrobenzo-2-oxa-1,3-diazole		29270-56-2	exact				7-fluoro-4-nitrobenzo-2-oxa-1,3-diazole	C032930	29270-56-2	exact				7-Fluoro-4-Nitrobenzo-2-Oxa-1,3-Diazole	C0049887	exact				A1.4.1.1.4_Indicator, Reagent, or Diagnostic Aid	A1.4.1.2.1_Organic Chemical					#VALUE!	Indicators and Reagents	Indicators and Reagents	Y	exact (CUI-based)	Indicators And Reagents	Indicators And Reagents	C0021213	P
1_000471	MeSH_PA	C032930	7-fluoro-4-nitrobenzo-2-oxa-1,3-diazole	29270-56-2	7-Fluoro-4-nitrobenzo-2-oxa-1,3-diazole	ChemID+	exact								7-Fluoro-4-nitrobenzo-2-oxa-1,3-diazole		29270-56-2	exact				7-fluoro-4-nitrobenzo-2-oxa-1,3-diazole	C032930	29270-56-2	exact				7-Fluoro-4-Nitrobenzo-2-Oxa-1,3-Diazole	C0049887	exact				A1.4.1.1.4_Indicator, Reagent, or Diagnostic Aid	A1.4.1.2.1_Organic Chemical					#VALUE!	Luminescent Agents	Luminescent Agents	Y	exact (CUI-based)	Luminescent Agents	Luminescent Agents	C1450139	P
1_000472	MeSH_PA	C099158	acetyl-aspartyl-glutamyl-valyl-aspartal												Acetyl-aspartyl-glutamyl-valyl-aspartal		C099158000	exact				acetyl-aspartyl-glutamyl-valyl-aspartal	C099158		exact				Acetyl-Aspartyl-Glutamyl-Valyl-Aspartal	C0388991	exact				A1.4.1.2.1.7_Amino Acid, Peptide, or Protein				inhibitor	inhibits	Inhibitors	Cysteine Proteinase Inhibitors	Cysteine Proteinase Inhibitors	Y	quasi syn therclass-to-function	Cysteine Protease Activity	Cysteine Protease Activity	C1150124	P
1_000473	MeSH_PA	C099158	acetyl-aspartyl-glutamyl-valyl-aspartal												Acetyl-aspartyl-glutamyl-valyl-aspartal		C099158000	exact				acetyl-aspartyl-glutamyl-valyl-aspartal	C099158		exact				Acetyl-Aspartyl-Glutamyl-Valyl-Aspartal	C0388991	exact				A1.4.1.2.1.7_Amino Acid, Peptide, or Protein				isa	isa	Inhibitors	Enzyme Inhibitors	Enzyme Inhibitors	Y	exact (CUI-based)	Enzyme Inhibitors	Enzyme Inhibitors	C0014432	P
1_000474	MeSH_PA	C099158	acetyl-aspartyl-glutamyl-valyl-aspartal												Acetyl-aspartyl-glutamyl-valyl-aspartal		C099158000	exact				acetyl-aspartyl-glutamyl-valyl-aspartal	C099158		exact				Acetyl-Aspartyl-Glutamyl-Valyl-Aspartal	C0388991	exact				A1.4.1.2.1.7_Amino Acid, Peptide, or Protein				inhibitor	inhibits	Inhibitors	Protease Inhibitors	Protease Inhibitors	Y	quasi syn therclass-to-function	Protease Activity	Protease Activity	C2263455	P
1_000475	MeSH_PA	C000245	N-(4-(2-benzimidazolyl)phenyl)maleimide	27030-97-3	N-(4-(2-Benzimidazolyl)phenyl)maleimide	ChemID+	exact								N-(4-(2-Benzimidazolyl)phenyl)maleimide		27030-97-3	exact				N-(4-(2-benzimidazolyl)phenyl)maleimide	C000245	27030-97-3	exact				N-(4-(2-Benzimidazolyl)Phenyl)Maleimide	C0067510	exact				A1.4.1.1.1_Pharmacologic Substance	A1.4.1.2.1_Organic Chemical					#VALUE!	Coloring Agents	Coloring Agents	Y	exact (CUI-based)	Coloring Agents	Coloring Agents	C1566391	P
1_000476	MeSH_PA	C000245	N-(4-(2-benzimidazolyl)phenyl)maleimide	27030-97-3	N-(4-(2-Benzimidazolyl)phenyl)maleimide	ChemID+	exact								N-(4-(2-Benzimidazolyl)phenyl)maleimide		27030-97-3	exact				N-(4-(2-benzimidazolyl)phenyl)maleimide	C000245	27030-97-3	exact				N-(4-(2-Benzimidazolyl)Phenyl)Maleimide	C0067510	exact				A1.4.1.1.1_Pharmacologic Substance	A1.4.1.2.1_Organic Chemical					#VALUE!	Fluorescent Dyes	Fluorescent Dyes	Y	exact (CUI-based)	Fluorescent Dyes	Fluorescent Dyes	C0016320	P
1_000477	MeSH_PA	C000245	N-(4-(2-benzimidazolyl)phenyl)maleimide	27030-97-3	N-(4-(2-Benzimidazolyl)phenyl)maleimide	ChemID+	exact								N-(4-(2-Benzimidazolyl)phenyl)maleimide		27030-97-3	exact				N-(4-(2-benzimidazolyl)phenyl)maleimide	C000245	27030-97-3	exact				N-(4-(2-Benzimidazolyl)Phenyl)Maleimide	C0067510	exact				A1.4.1.1.1_Pharmacologic Substance	A1.4.1.2.1_Organic Chemical					#VALUE!	Indicators and Reagents	Indicators and Reagents	Y	exact (CUI-based)	Indicators And Reagents	Indicators And Reagents	C0021213	P
1_000478	MeSH_PA	C000245	N-(4-(2-benzimidazolyl)phenyl)maleimide	27030-97-3	N-(4-(2-Benzimidazolyl)phenyl)maleimide	ChemID+	exact								N-(4-(2-Benzimidazolyl)phenyl)maleimide		27030-97-3	exact				N-(4-(2-benzimidazolyl)phenyl)maleimide	C000245	27030-97-3	exact				N-(4-(2-Benzimidazolyl)Phenyl)Maleimide	C0067510	exact				A1.4.1.1.1_Pharmacologic Substance	A1.4.1.2.1_Organic Chemical					#VALUE!	Luminescent Agents	Luminescent Agents	Y	exact (CUI-based)	Luminescent Agents	Luminescent Agents	C1450139	P
1_000479	MeSH_PA	C014627	N-isopropyl-N-phenyl-4-phenylenediamine	101-72-4	4-(Isopropylamino)diphenylamine	ChemID+	<syn per source>								4-(Isopropylamino)diphenylamine		101-72-4	<syn per source>	N-Isopropyl-N-phenyl-4-phenylenediamine	exact		N-isopropyl-N-phenyl-4-phenylenediamine	C014627	101-72-4	exact				N-Isopropyl-N-Phenyl-4-Phenylenediamine	C0068065	exact				A1.4.1.1.1_Pharmacologic Substance	A1.4.1.2.1_Organic Chemical			anti		#VALUE!	Antioxidants	Antioxidants	Y	quasi syn therclass-to-disease	Free Radical Oxidation Of Tissue	Free Radical Oxidation Of Tissue	C0599059	P
1_000480	MeSH_PA	C014627	N-isopropyl-N-phenyl-4-phenylenediamine	101-72-4	4-(Isopropylamino)diphenylamine	ChemID+	<syn per source>								4-(Isopropylamino)diphenylamine		101-72-4	<syn per source>	N-Isopropyl-N-phenyl-4-phenylenediamine	exact		N-isopropyl-N-phenyl-4-phenylenediamine	C014627	101-72-4	exact				N-Isopropyl-N-Phenyl-4-Phenylenediamine	C0068065	exact				A1.4.1.1.1_Pharmacologic Substance	A1.4.1.2.1_Organic Chemical			causes		#VALUE!	Protective Agents	Protective Agents	Y	quasi syn therclass-to-function	Protective Drug Effect	Protective Drug Effect	C0678771	P
1_000481	ChEBI		perfluoro-N-methyldecahydroisoquinoline	86714-34-3	Perfluoro-N-methyldecahydroisoquinoline	ChemID+	exact	perfluoro-N-methyldecahydroisoquinoline	38859	86714-34-3	exact				Perfluoro-N-methyldecahydroisoquinoline		86714-34-3	exact				perfluoro-N-methyldecahydroisoquinoline	C065081	86714-34-3	exact				Perfluoro-N-Methyldecahydroisoquinoline	C0083986	exact				A1.4.1.2.1_Organic Chemical						#VALUE!	blood substitute	blood substitute	Y	quasi syn therclass-to-disease	Blood Loss	Blood Loss	C3163616	P
1_000482	MeSH_PA	C063076	tyrosyl-arginyl-phenylalanyl-lysinamide	118476-85-0	Tyrosyl-arginyl-phenylalanyl-lysinamide	ChemID+	exact								Tyrosyl-arginyl-phenylalanyl-lysinamide		118476-85-0	exact				tyrosyl-arginyl-phenylalanyl-lysinamide	C063076	118476-85-0	exact				Tyrosyl-Arginyl-Phenylalanyl-Lysinamide	C0077580	exact				A1.4.1.1.1_Pharmacologic Substance	A1.4.1.2.1.7_Amino Acid, Peptide, or Protein					#VALUE!	Analgesics	Analgesics	Y	quasi syn therclass-to-disease	Pain	Pain	C0030193	P
1_000483	MeSH_PA	C063076	tyrosyl-arginyl-phenylalanyl-lysinamide	118476-85-0	Tyrosyl-arginyl-phenylalanyl-lysinamide	ChemID+	exact								Tyrosyl-arginyl-phenylalanyl-lysinamide		118476-85-0	exact				tyrosyl-arginyl-phenylalanyl-lysinamide	C063076	118476-85-0	exact				Tyrosyl-Arginyl-Phenylalanyl-Lysinamide	C0077580	exact				A1.4.1.1.1_Pharmacologic Substance	A1.4.1.2.1.7_Amino Acid, Peptide, or Protein			anti		#VALUE!	Anti-Arrhythmia Agents	Anti-Arrhythmia Agents	Y	quasi syn therclass-to-disease	Cardiac Arrhythmia	Cardiac Arrhythmia	C0003811	P
1_000484	MeSH_PA	C063076	tyrosyl-arginyl-phenylalanyl-lysinamide	118476-85-0	Tyrosyl-arginyl-phenylalanyl-lysinamide	ChemID+	exact								Tyrosyl-arginyl-phenylalanyl-lysinamide		118476-85-0	exact				tyrosyl-arginyl-phenylalanyl-lysinamide	C063076	118476-85-0	exact				Tyrosyl-Arginyl-Phenylalanyl-Lysinamide	C0077580	exact				A1.4.1.1.1_Pharmacologic Substance	A1.4.1.2.1.7_Amino Acid, Peptide, or Protein					#VALUE!	Cardiovascular Agents	Cardiovascular Agents	Y	quasi syn therclass-to-disease	Cardiovascular Diseases	Cardiovascular Diseases	C0007222	P
1_000485	MeSH_PA	C063076	tyrosyl-arginyl-phenylalanyl-lysinamide	118476-85-0	Tyrosyl-arginyl-phenylalanyl-lysinamide	ChemID+	exact								Tyrosyl-arginyl-phenylalanyl-lysinamide		118476-85-0	exact				tyrosyl-arginyl-phenylalanyl-lysinamide	C063076	118476-85-0	exact				Tyrosyl-Arginyl-Phenylalanyl-Lysinamide	C0077580	exact				A1.4.1.1.1_Pharmacologic Substance	A1.4.1.2.1.7_Amino Acid, Peptide, or Protein					#VALUE!	Central Nervous System Agents	Central Nervous System Agents	Y	quasi syn therclass-to-disease	Cns Disorder	Cns Disorder	C0007682	P
1_000486	MeSH_PA	C063076	tyrosyl-arginyl-phenylalanyl-lysinamide	118476-85-0	Tyrosyl-arginyl-phenylalanyl-lysinamide	ChemID+	exact								Tyrosyl-arginyl-phenylalanyl-lysinamide		118476-85-0	exact				tyrosyl-arginyl-phenylalanyl-lysinamide	C063076	118476-85-0	exact				Tyrosyl-Arginyl-Phenylalanyl-Lysinamide	C0077580	exact				A1.4.1.1.1_Pharmacologic Substance	A1.4.1.2.1.7_Amino Acid, Peptide, or Protein					#VALUE!	Peripheral Nervous System Agents	Peripheral Nervous System Agents	Y	quasi syn therclass-to-function	Pns Function	Pns Function	C0683211	P
1_000487	MeSH_PA	C063076	tyrosyl-arginyl-phenylalanyl-lysinamide	118476-85-0	Tyrosyl-arginyl-phenylalanyl-lysinamide	ChemID+	exact								Tyrosyl-arginyl-phenylalanyl-lysinamide		118476-85-0	exact				tyrosyl-arginyl-phenylalanyl-lysinamide	C063076	118476-85-0	exact				Tyrosyl-Arginyl-Phenylalanyl-Lysinamide	C0077580	exact				A1.4.1.1.1_Pharmacologic Substance	A1.4.1.2.1.7_Amino Acid, Peptide, or Protein					#VALUE!	Sensory System Agents	Sensory System Agents	Y	quasi syn therclass-to-disease	Sensory Disorders	Sensory Disorders	C0152027	P
1_000488	MeSH_PA	C081571	tyrosyl-isoleucyl-glycyl-seryl-arginine	110590-64-2	Tyrosyl-isoleucyl-glycyl-seryl-arginine	ChemID+	exact								Tyrosyl-isoleucyl-glycyl-seryl-arginine		110590-64-2	exact				tyrosyl-isoleucyl-glycyl-seryl-arginine	C081571	110590-64-2	exact				Tyrosyl-Isoleucyl-Glycyl-Seryl-Arginine	C0216949	exact				A1.4.1.1.1_Pharmacologic Substance	A1.4.1.2.1.7_Amino Acid, Peptide, or Protein			anti		#VALUE!	Antineoplastic Agents	Antineoplastic Agents	Y	quasi syn therclass-to-disease	Malignant Neoplasms	Malignant Neoplasms	C0006826	P
1_000489	MeSH_PA	C011775	(3,4-dihydroxyphenylamino)-2-imidazoline	57101-49-2	(3,4-Dihydroxyphenylamino)-2-imidazoline	ChemID+	exact								(3,4-Dihydroxyphenylamino)-2-imidazoline		57101-49-2	exact				(3,4-dihydroxyphenylamino)-2-imidazoline	C011775	57101-49-2	exact				(3,4-Dihydroxyphenylamino)-2-Imidazoline	C0043599	exact				A1.4.1.1.1_Pharmacologic Substance	A1.4.1.2.1_Organic Chemical					#VALUE!	Dopamine Agents	Dopamine Agents	Y	quasi syn therclass-to-function	Dopaminergic Synaptic Transmission	Dopaminergic Synaptic Transmission	C0234101	P
1_000490	MeSH_PA	C011775	(3,4-dihydroxyphenylamino)-2-imidazoline	57101-49-2	(3,4-Dihydroxyphenylamino)-2-imidazoline	ChemID+	exact								(3,4-Dihydroxyphenylamino)-2-imidazoline		57101-49-2	exact				(3,4-dihydroxyphenylamino)-2-imidazoline	C011775	57101-49-2	exact				(3,4-Dihydroxyphenylamino)-2-Imidazoline	C0043599	exact				A1.4.1.1.1_Pharmacologic Substance	A1.4.1.2.1_Organic Chemical			agonist	agonist	10	Dopamine Agonists	Dopamine Agonists	Y	quasi syn therclass-to-function	Dopamine Receptor Activity	Dopamine Receptor Activity	C1152730	P
1_000491	MeSH_PA	C011775	(3,4-dihydroxyphenylamino)-2-imidazoline	57101-49-2	(3,4-Dihydroxyphenylamino)-2-imidazoline	ChemID+	exact								(3,4-Dihydroxyphenylamino)-2-imidazoline		57101-49-2	exact				(3,4-dihydroxyphenylamino)-2-imidazoline	C011775	57101-49-2	exact				(3,4-Dihydroxyphenylamino)-2-Imidazoline	C0043599	exact				A1.4.1.1.1_Pharmacologic Substance	A1.4.1.2.1_Organic Chemical					#VALUE!	Neurotransmitter Agents	Neurotransmitter Agents	Y	quasi syn therclass-to-function	neurotransmission	Synaptic Transmission	C0027793	S
1_000492	MeSH_PA	C030838	1-(4-carboxyphenyl)-3,3-dimethyltriazene	7203-91-0	1-(4-carboxyphenyl)-3,3-dimethyltriazene	CTD	exact															1-(4-carboxyphenyl)-3,3-dimethyltriazene	C030838	7203-91-0	exact				1-(4-Carboxyphenyl)-3,3-Dimethyltriazene	C0088835	exact				A1.4.1.1.1_Pharmacologic Substance	A1.4.1.2.1_Organic Chemical			anti		#VALUE!	Antineoplastic Agents	Antineoplastic Agents	Y	quasi syn therclass-to-disease	Malignant Neoplasms	Malignant Neoplasms	C0006826	P
1_000493	MeSH_PA	C084012	1,1-diethyl-2-hydroxy-2-nitrosohydrazine	86831-65-4	Hydrazine, 1,1-diethyl-2-hydroxy-2-nitroso-, ion(1-)	ChemID+	<syn per source>								Hydrazine, 1,1-diethyl-2-hydroxy-2-nitroso-, ion(1-)		86831-65-4	<syn per source>	1,1-Diethyl-2-hydroxy-2-nitrosohydrazine	exact		1,1-diethyl-2-hydroxy-2-nitrosohydrazine	C084012	86831-65-4	exact				1,1-Diethyl-2-Hydroxy-2-Nitrosohydrazine	C0248424	exact				A1.4.1.1.1_Pharmacologic Substance	A1.4.1.2.1_Organic Chemical					#VALUE!	Cardiovascular Agents	Cardiovascular Agents	Y	quasi syn therclass-to-disease	Cardiovascular Diseases	Cardiovascular Diseases	C0007222	P
1_000494	MeSH_PA	C084012	1,1-diethyl-2-hydroxy-2-nitrosohydrazine	86831-65-4	Hydrazine, 1,1-diethyl-2-hydroxy-2-nitroso-, ion(1-)	ChemID+	<syn per source>								Hydrazine, 1,1-diethyl-2-hydroxy-2-nitroso-, ion(1-)		86831-65-4	<syn per source>	1,1-Diethyl-2-hydroxy-2-nitrosohydrazine	exact		1,1-diethyl-2-hydroxy-2-nitrosohydrazine	C084012	86831-65-4	exact				1,1-Diethyl-2-Hydroxy-2-Nitrosohydrazine	C0248424	exact				A1.4.1.1.1_Pharmacologic Substance	A1.4.1.2.1_Organic Chemical					#VALUE!	Nitric Oxide Donors	Nitric Oxide Donors	Y	quasi syn therclass-to-function	Nitric Oxide Metabolic Process	Nitric Oxide Metabolic Process	C1158468	P
1_000495	MeSH_PA	C074153	1,4-phenylenebis(methylene)selenocyanate	85539-83-9	1,4-Phenylenebis(methylene)selenocyanate	ChemID+	exact								1,4-Phenylenebis(methylene)selenocyanate		85539-83-9	exact				1,4-phenylenebis(methylene)selenocyanate	C074153	85539-83-9	exact				1,4-Phenylenebis(Methylene)Selenocyanate	C0167369	exact				A1.4.1.1.1_Pharmacologic Substance	A1.4.1.2.1_Organic Chemical			anti		#VALUE!	Anticarcinogenic Agents	Anticarcinogenic Agents	Y	quasi syn therclass-to-disease	Carcinogenesis	Carcinogenesis	C0596263	P
1_000496	MeSH_PA	C074153	1,4-phenylenebis(methylene)selenocyanate	85539-83-9	1,4-Phenylenebis(methylene)selenocyanate	ChemID+	exact								1,4-Phenylenebis(methylene)selenocyanate		85539-83-9	exact				1,4-phenylenebis(methylene)selenocyanate	C074153	85539-83-9	exact				1,4-Phenylenebis(Methylene)Selenocyanate	C0167369	exact				A1.4.1.1.1_Pharmacologic Substance	A1.4.1.2.1_Organic Chemical			anti		#VALUE!	Antineoplastic Agents	Antineoplastic Agents	Y	quasi syn therclass-to-disease	Malignant Neoplasms	Malignant Neoplasms	C0006826	P
1_000497	MeSH_PA	C074153	1,4-phenylenebis(methylene)selenocyanate	85539-83-9	1,4-Phenylenebis(methylene)selenocyanate	ChemID+	exact								1,4-Phenylenebis(methylene)selenocyanate		85539-83-9	exact				1,4-phenylenebis(methylene)selenocyanate	C074153	85539-83-9	exact				1,4-Phenylenebis(Methylene)Selenocyanate	C0167369	exact				A1.4.1.1.1_Pharmacologic Substance	A1.4.1.2.1_Organic Chemical			causes		#VALUE!	Protective Agents	Protective Agents	Y	quasi syn therclass-to-function	Protective Drug Effect	Protective Drug Effect	C0678771	P
1_000498	MeSH_PA	C036535	1,6-bis(cyclohexyloximinocarbonyl)hexane	83654-05-1	1,6-Bis(cyclohexyloximinocarbonyl)hexane	ChemID+	exact								1,6-Bis(cyclohexyloximinocarbonyl)hexane		83654-05-1	exact				1,6-bis(cyclohexyloximinocarbonyl)hexane	C036535	83654-05-1	exact				1,6-Bis(Cyclohexyloximinocarbonyl)Hexane	C0088478	exact				A1.4.1.1.1_Pharmacologic Substance	A1.4.1.2.1_Organic Chemical			isa	isa	Inhibitors	Enzyme Inhibitors	Enzyme Inhibitors	Y	exact (CUI-based)	Enzyme Inhibitors	Enzyme Inhibitors	C0014432	P
1_000499	MeSH_PA	C036535	1,6-bis(cyclohexyloximinocarbonyl)hexane	83654-05-1	1,6-Bis(cyclohexyloximinocarbonyl)hexane	ChemID+	exact								1,6-Bis(cyclohexyloximinocarbonyl)hexane		83654-05-1	exact				1,6-bis(cyclohexyloximinocarbonyl)hexane	C036535	83654-05-1	exact				1,6-Bis(Cyclohexyloximinocarbonyl)Hexane	C0088478	exact				A1.4.1.1.1_Pharmacologic Substance	A1.4.1.2.1_Organic Chemical			inhibitor	inhibits	Inhibitors	Protease Inhibitors	Protease Inhibitors	Y	quasi syn therclass-to-function	Protease Activity	Protease Activity	C2263455	P
1_000500	MeSH_PA	C029498	2,3-bis(3'-hydroxybenzyl)butane-1,4-diol	76543-16-3	2,3-Bis(3'-hydroxybenzyl)butane-1,4-diol	ChemID+	exact								2,3-Bis(3'-hydroxybenzyl)butane-1,4-diol		76543-16-3	exact				2,3-bis(3'-hydroxybenzyl)butane-1,4-diol	C029498	76543-16-3	exact				2,3-Bis(3'-Hydroxybenzyl)Butane-1,4-Diol	C0045340	exact				A1.4.1.2.1.9.1_Steroid				causes		#VALUE!	Estrogens	Estrogens	Y	quasi syn therclass-to-function	Estrogen Effect	Estrogen Effect	C0877035	P
1_000501	MeSH_PA	C029498	2,3-bis(3'-hydroxybenzyl)butane-1,4-diol	76543-16-3	2,3-Bis(3'-hydroxybenzyl)butane-1,4-diol	ChemID+	exact								2,3-Bis(3'-hydroxybenzyl)butane-1,4-diol		76543-16-3	exact				2,3-bis(3'-hydroxybenzyl)butane-1,4-diol	C029498	76543-16-3	exact				2,3-Bis(3'-Hydroxybenzyl)Butane-1,4-Diol	C0045340	exact				A1.4.1.2.1.9.1_Steroid				causes		#VALUE!	Estrogens, Non-Steroidal	Estrogens, Non-Steroidal	Y	quasi syn therclass-to-function	Estrogen Effect	Estrogen Effect	C0877035	P
1_000502	MeSH_PA	C029498	2,3-bis(3'-hydroxybenzyl)butane-1,4-diol	76543-16-3	2,3-Bis(3'-hydroxybenzyl)butane-1,4-diol	ChemID+	exact								2,3-Bis(3'-hydroxybenzyl)butane-1,4-diol		76543-16-3	exact				2,3-bis(3'-hydroxybenzyl)butane-1,4-diol	C029498	76543-16-3	exact				2,3-Bis(3'-Hydroxybenzyl)Butane-1,4-Diol	C0045340	exact				A1.4.1.2.1.9.1_Steroid						#VALUE!	Hormones	Hormones	Y	quasi syn therclass-to-function	Hormone Activity	Hormone Activity	C1149475	P
1_000503	MeSH_PA	C029498	2,3-bis(3'-hydroxybenzyl)butane-1,4-diol	76543-16-3	2,3-Bis(3'-hydroxybenzyl)butane-1,4-diol	ChemID+	exact								2,3-Bis(3'-hydroxybenzyl)butane-1,4-diol		76543-16-3	exact				2,3-bis(3'-hydroxybenzyl)butane-1,4-diol	C029498	76543-16-3	exact				2,3-Bis(3'-Hydroxybenzyl)Butane-1,4-Diol	C0045340	exact				A1.4.1.2.1.9.1_Steroid					affects	#VALUE!	Hormones, Hormone Substitutes, and Hormone Antagonists	Hormones, Hormone Substitutes, and Hormone Antagonists	Y	quasi syn therclass-to-function	Hormone Activity	Hormone Activity	C1149475	P
1_000504	MeSH_PA	C029498	2,3-bis(3'-hydroxybenzyl)butane-1,4-diol	76543-16-3	2,3-Bis(3'-hydroxybenzyl)butane-1,4-diol	ChemID+	exact								2,3-Bis(3'-hydroxybenzyl)butane-1,4-diol		76543-16-3	exact				2,3-bis(3'-hydroxybenzyl)butane-1,4-diol	C029498	76543-16-3	exact				2,3-Bis(3'-Hydroxybenzyl)Butane-1,4-Diol	C0045340	exact				A1.4.1.2.1.9.1_Steroid				causes		#VALUE!	Phytoestrogens	Phytoestrogens	Y	quasi syn therclass-to-function	Estrogen Effect	Estrogen Effect	C0877035	P
1_000505	MeSH_PA	C049929	2-acetyl-4(5)-tetrahydroxybutylimidazole	94944-70-4	2-Acetyl-4(5)-tetrahydroxybutylimidazole	ChemID+	exact								2-Acetyl-4(5)-tetrahydroxybutylimidazole		94944-70-4	exact				2-acetyl-4(5)-tetrahydroxybutylimidazole	C049929	94944-70-4	exact				2-Acetyl-4(5)-Tetrahydroxybutylimidazole	C0045796	exact				A1.4.1.1.1_Pharmacologic Substance	A1.4.1.2.1_Organic Chemical					#VALUE!	Immunologic Factors	Immunologic Factors	Y	quasi syn therclass-to-function	Immunity	Immunity	C0020964	P
1_000506	MeSH_PA	C049929	2-acetyl-4(5)-tetrahydroxybutylimidazole	94944-70-4	2-Acetyl-4(5)-tetrahydroxybutylimidazole	ChemID+	exact								2-Acetyl-4(5)-tetrahydroxybutylimidazole		94944-70-4	exact				2-acetyl-4(5)-tetrahydroxybutylimidazole	C049929	94944-70-4	exact				2-Acetyl-4(5)-Tetrahydroxybutylimidazole	C0045796	exact				A1.4.1.1.1_Pharmacologic Substance	A1.4.1.2.1_Organic Chemical			suppressive		#VALUE!	Immunosuppressive Agents	Immunosuppressive Agents	Y	quasi syn therclass-to-function	Immune Response	Immune Response	C0301872	P
1_000507	MeSH_PA	C082408	4-amidinoindan-1-one 2'-amidinohydrazone	149400-88-4	Sardomozide	ChemID+	<syn per source>								Sardomozide	Sardomozide [INN]	149400-88-4	<syn per source>	4-Amidinoindan-1-one 2'-amidinohydrazone	exact		4-amidinoindan-1-one 2'-amidinohydrazone	C082408	149400-88-4	exact				4-Amidinoindan-1-One 2'-Amidinohydrazone	C0218593	exact				A1.4.1.1.1_Pharmacologic Substance	A1.4.1.2.1_Organic Chemical			anti		#VALUE!	Antineoplastic Agents	Antineoplastic Agents	Y	quasi syn therclass-to-disease	Malignant Neoplasms	Malignant Neoplasms	C0006826	P
1_000508	MeSH_PA	C082408	4-amidinoindan-1-one 2'-amidinohydrazone	149400-88-4	Sardomozide	ChemID+	<syn per source>								Sardomozide	Sardomozide [INN]	149400-88-4	<syn per source>	4-Amidinoindan-1-one 2'-amidinohydrazone	exact		4-amidinoindan-1-one 2'-amidinohydrazone	C082408	149400-88-4	exact				4-Amidinoindan-1-One 2'-Amidinohydrazone	C0218593	exact				A1.4.1.1.1_Pharmacologic Substance	A1.4.1.2.1_Organic Chemical			isa	isa	Inhibitors	Enzyme Inhibitors	Enzyme Inhibitors	Y	exact (CUI-based)	Enzyme Inhibitors	Enzyme Inhibitors	C0014432	P
1_000509	MeSH_PA	C015952	4-iodo-2,5-dimethoxyphenylisopropylamine	64584-34-5	4-Iodo-2,5-dimethoxyphenylisopropylamine	ChemID+	exact	2-(4-iodo-2,5-dimethoxyphenyl)-1-methylethylamine	64629	64584-34-5	<syn per source>	4-Iodo-2,5-dimethoxyphenylisopropylamine	exact		4-Iodo-2,5-dimethoxyphenylisopropylamine		64584-34-5	exact				4-iodo-2,5-dimethoxyphenylisopropylamine	C015952	64584-34-5	exact				4-Iodo-2,5-Dimethoxyphenylisopropylamine	C0048408	exact				A1.4.1.1.1_Pharmacologic Substance	A1.4.1.2.1_Organic Chemical					#VALUE!	Central Nervous System Agents	Central Nervous System Agents	Y	quasi syn therclass-to-disease	Cns Disorder	Cns Disorder	C0007682	P
1_000510	MeSH_PA	C015952	4-iodo-2,5-dimethoxyphenylisopropylamine	64584-34-5	4-Iodo-2,5-dimethoxyphenylisopropylamine	ChemID+	exact	2-(4-iodo-2,5-dimethoxyphenyl)-1-methylethylamine	64629	64584-34-5	<syn per source>	4-Iodo-2,5-dimethoxyphenylisopropylamine	exact		4-Iodo-2,5-dimethoxyphenylisopropylamine		64584-34-5	exact				4-iodo-2,5-dimethoxyphenylisopropylamine	C015952	64584-34-5	exact				4-Iodo-2,5-Dimethoxyphenylisopropylamine	C0048408	exact				A1.4.1.1.1_Pharmacologic Substance	A1.4.1.2.1_Organic Chemical					#VALUE!	Hallucinogens	Hallucinogens	Y	quasi syn therclass-to-function	Perception	Perception	C0030971	P
1_000511	MeSH_PA	C015952	4-iodo-2,5-dimethoxyphenylisopropylamine	64584-34-5	4-Iodo-2,5-dimethoxyphenylisopropylamine	ChemID+	exact	2-(4-iodo-2,5-dimethoxyphenyl)-1-methylethylamine	64629	64584-34-5	<syn per source>	4-Iodo-2,5-dimethoxyphenylisopropylamine	exact		4-Iodo-2,5-dimethoxyphenylisopropylamine		64584-34-5	exact				4-iodo-2,5-dimethoxyphenylisopropylamine	C015952	64584-34-5	exact				4-Iodo-2,5-Dimethoxyphenylisopropylamine	C0048408	exact				A1.4.1.1.1_Pharmacologic Substance	A1.4.1.2.1_Organic Chemical					#VALUE!	Neurotransmitter Agents	Neurotransmitter Agents	Y	quasi syn therclass-to-function	neurotransmission	Synaptic Transmission	C0027793	S
1_000512	MeSH_PA	C015952	4-iodo-2,5-dimethoxyphenylisopropylamine	64584-34-5	4-Iodo-2,5-dimethoxyphenylisopropylamine	ChemID+	exact	2-(4-iodo-2,5-dimethoxyphenyl)-1-methylethylamine	64629	64584-34-5	<syn per source>	4-Iodo-2,5-dimethoxyphenylisopropylamine	exact		4-Iodo-2,5-dimethoxyphenylisopropylamine		64584-34-5	exact				4-iodo-2,5-dimethoxyphenylisopropylamine	C015952	64584-34-5	exact				4-Iodo-2,5-Dimethoxyphenylisopropylamine	C0048408	exact				A1.4.1.1.1_Pharmacologic Substance	A1.4.1.2.1_Organic Chemical					#VALUE!	Psychotropic Drugs	Psychotropic Drugs	Y	quasi syn therclass-to-disease	Mental Disorders	Mental Disorders	C0004936	P
1_000513	MeSH_PA	C015952	4-iodo-2,5-dimethoxyphenylisopropylamine	64584-34-5	4-Iodo-2,5-dimethoxyphenylisopropylamine	ChemID+	exact	2-(4-iodo-2,5-dimethoxyphenyl)-1-methylethylamine	64629	64584-34-5	<syn per source>	4-Iodo-2,5-dimethoxyphenylisopropylamine	exact		4-Iodo-2,5-dimethoxyphenylisopropylamine		64584-34-5	exact				4-iodo-2,5-dimethoxyphenylisopropylamine	C015952	64584-34-5	exact				4-Iodo-2,5-Dimethoxyphenylisopropylamine	C0048408	exact				A1.4.1.1.1_Pharmacologic Substance	A1.4.1.2.1_Organic Chemical					#VALUE!	Serotonin Agents	Serotonin Agents	Y	quasi syn therclass-to-function	5-Ht Receptor Activity	5-Ht Receptor Activity	C1152740	P
1_000514	MeSH_PA	C015952	4-iodo-2,5-dimethoxyphenylisopropylamine	64584-34-5	4-Iodo-2,5-dimethoxyphenylisopropylamine	ChemID+	exact	2-(4-iodo-2,5-dimethoxyphenyl)-1-methylethylamine	64629	64584-34-5	<syn per source>	4-Iodo-2,5-dimethoxyphenylisopropylamine	exact		4-Iodo-2,5-dimethoxyphenylisopropylamine		64584-34-5	exact				4-iodo-2,5-dimethoxyphenylisopropylamine	C015952	64584-34-5	exact				4-Iodo-2,5-Dimethoxyphenylisopropylamine	C0048408	exact				A1.4.1.1.1_Pharmacologic Substance	A1.4.1.2.1_Organic Chemical			agonist	agonist	20	Serotonin Receptor Agonists	Serotonin Receptor Agonists	Y	quasi syn therclass-to-function	5-Ht Receptor Activity	5-Ht Receptor Activity	C1152740	P
1_000515	MeSH_PA	C014289	5-(tetradecyloxy)-2-furancarboxylic acid	54857-86-2	5-(Tetradecyloxy)-2-furancarboxylic acid	ChemID+	exact	5-(tetradecyloxy)-2-furoic acid	77936	54857-86-2	<syn per source>	5-(Tetradecyloxy)-2-furancarboxylic acid	exact		5-(Tetradecyloxy)-2-furancarboxylic acid		54857-86-2	exact				5-(tetradecyloxy)-2-furancarboxylic acid	C014289	54857-86-2	exact				5-(Tetradecyloxy)-2-Furancarboxylic Acid	C0146177	exact				A1.4.1.1.1_Pharmacologic Substance	A1.4.1.2.1_Organic Chemical			anti		#VALUE!	Antimetabolites	Antimetabolites	Y	quasi syn therclass-to-function	Metabolism	Metabolism	C0025519	P
1_000516	MeSH_PA	C014289	5-(tetradecyloxy)-2-furancarboxylic acid	54857-86-2	5-(Tetradecyloxy)-2-furancarboxylic acid	ChemID+	exact	5-(tetradecyloxy)-2-furoic acid	77936	54857-86-2	<syn per source>	5-(Tetradecyloxy)-2-furancarboxylic acid	exact		5-(Tetradecyloxy)-2-furancarboxylic acid		54857-86-2	exact				5-(tetradecyloxy)-2-furancarboxylic acid	C014289	54857-86-2	exact				5-(Tetradecyloxy)-2-Furancarboxylic Acid	C0146177	exact				A1.4.1.1.1_Pharmacologic Substance	A1.4.1.2.1_Organic Chemical			hypo		#VALUE!	Hypolipidemic Agents	Hypolipidemic Agents	Y	quasi syn therclass-to-disease	Hyperlipidemia	Hyperlipidemia	C0020473	P
1_000517	MeSH_PA	C014289	5-(tetradecyloxy)-2-furancarboxylic acid	54857-86-2	5-(Tetradecyloxy)-2-furancarboxylic acid	ChemID+	exact	5-(tetradecyloxy)-2-furoic acid	77936	54857-86-2	<syn per source>	5-(Tetradecyloxy)-2-furancarboxylic acid	exact		5-(Tetradecyloxy)-2-furancarboxylic acid		54857-86-2	exact				5-(tetradecyloxy)-2-furancarboxylic acid	C014289	54857-86-2	exact				5-(Tetradecyloxy)-2-Furancarboxylic Acid	C0146177	exact				A1.4.1.1.1_Pharmacologic Substance	A1.4.1.2.1_Organic Chemical			regulating		#VALUE!	Lipid Regulating Agents	Lipid Regulating Agents	Y	quasi syn therclass-to-function	Lipid Metabolism	Lipid Metabolism	C0598783	P
1_000518	MeSH_PA	C001026	5-dimethylaminonaphthalene-1-sulfonamide	1431-39-6	5-Dimethylaminonaphthalene-1-sulfonamide	ChemID+	exact								5-Dimethylaminonaphthalene-1-sulfonamide		1431-39-6	exact				5-dimethylaminonaphthalene-1-sulfonamide	C001026	1431-39-6	exact				5-Dimethylaminonaphthalene-1-Sulfonamide	C0049150	exact				A1.4.1.1.1_Pharmacologic Substance	A1.4.1.2.1_Organic Chemical					#VALUE!	Coloring Agents	Coloring Agents	Y	exact (CUI-based)	Coloring Agents	Coloring Agents	C1566391	P
1_000519	MeSH_PA	C001026	5-dimethylaminonaphthalene-1-sulfonamide	1431-39-6	5-Dimethylaminonaphthalene-1-sulfonamide	ChemID+	exact								5-Dimethylaminonaphthalene-1-sulfonamide		1431-39-6	exact				5-dimethylaminonaphthalene-1-sulfonamide	C001026	1431-39-6	exact				5-Dimethylaminonaphthalene-1-Sulfonamide	C0049150	exact				A1.4.1.1.1_Pharmacologic Substance	A1.4.1.2.1_Organic Chemical					#VALUE!	Fluorescent Dyes	Fluorescent Dyes	Y	exact (CUI-based)	Fluorescent Dyes	Fluorescent Dyes	C0016320	P
1_000520	MeSH_PA	C001026	5-dimethylaminonaphthalene-1-sulfonamide	1431-39-6	5-Dimethylaminonaphthalene-1-sulfonamide	ChemID+	exact								5-Dimethylaminonaphthalene-1-sulfonamide		1431-39-6	exact				5-dimethylaminonaphthalene-1-sulfonamide	C001026	1431-39-6	exact				5-Dimethylaminonaphthalene-1-Sulfonamide	C0049150	exact				A1.4.1.1.1_Pharmacologic Substance	A1.4.1.2.1_Organic Chemical					#VALUE!	Indicators and Reagents	Indicators and Reagents	Y	exact (CUI-based)	Indicators And Reagents	Indicators And Reagents	C0021213	P
1_000521	MeSH_PA	C001026	5-dimethylaminonaphthalene-1-sulfonamide	1431-39-6	5-Dimethylaminonaphthalene-1-sulfonamide	ChemID+	exact								5-Dimethylaminonaphthalene-1-sulfonamide		1431-39-6	exact				5-dimethylaminonaphthalene-1-sulfonamide	C001026	1431-39-6	exact				5-Dimethylaminonaphthalene-1-Sulfonamide	C0049150	exact				A1.4.1.1.1_Pharmacologic Substance	A1.4.1.2.1_Organic Chemical					#VALUE!	Luminescent Agents	Luminescent Agents	Y	exact (CUI-based)	Luminescent Agents	Luminescent Agents	C1450139	P
1_000522	ChEBI		5-hydroxy-7,2',4',5'-tetramethoxyflavone					5-hydroxy-7,2',4',5'-tetramethoxyflavone	66040		exact											5-hydroxy-7,2',4',5'-tetramethoxyflavone	C091095		exact				5-Hydroxy-7,2',4',5'-Tetramethoxyflavone	C0292300	exact				A1.4.1.1.1_Pharmacologic Substance	A1.4.1.2.1_Organic Chemical					#VALUE!	antibacterial agent	antibacterial agent	Y	quasi syn therclass-to-disease	Bacterial Infections	Bacterial Infections	C0004623	P
1_000523	MeSH_PA	C015929	8-((4-chlorophenyl)thio)cyclic-3',5'-AMP	41941-66-6	8-((4-Chlorophenyl)thio)cyclic-3',5'-amp	ChemID+	exact								8-((4-Chlorophenyl)thio)cyclic-3',5'-amp		41941-66-6	exact				8-((4-chlorophenyl)thio)cyclic-3',5'-AMP	C015929	41941-66-6	exact				8-((4-Chlorophenyl)Thio)Cyclic-3',5'-Amp	C0050001	exact				A1.4.1.1.1_Pharmacologic Substance	A1.4.1.2.1.5_Nucleic Acid, Nucleoside, or Nucleotide					#VALUE!	Central Nervous System Agents	Central Nervous System Agents	Y	quasi syn therclass-to-disease	Cns Disorder	Cns Disorder	C0007682	P
1_000524	MeSH_PA	C015929	8-((4-chlorophenyl)thio)cyclic-3',5'-AMP	41941-66-6	8-((4-Chlorophenyl)thio)cyclic-3',5'-amp	ChemID+	exact								8-((4-Chlorophenyl)thio)cyclic-3',5'-amp		41941-66-6	exact				8-((4-chlorophenyl)thio)cyclic-3',5'-AMP	C015929	41941-66-6	exact				8-((4-Chlorophenyl)Thio)Cyclic-3',5'-Amp	C0050001	exact				A1.4.1.1.1_Pharmacologic Substance	A1.4.1.2.1.5_Nucleic Acid, Nucleoside, or Nucleotide			isa	isa	Inhibitors	Enzyme Inhibitors	Enzyme Inhibitors	Y	exact (CUI-based)	Enzyme Inhibitors	Enzyme Inhibitors	C0014432	P
1_000525	MeSH_PA	C015929	8-((4-chlorophenyl)thio)cyclic-3',5'-AMP	41941-66-6	8-((4-Chlorophenyl)thio)cyclic-3',5'-amp	ChemID+	exact								8-((4-Chlorophenyl)thio)cyclic-3',5'-amp		41941-66-6	exact				8-((4-chlorophenyl)thio)cyclic-3',5'-AMP	C015929	41941-66-6	exact				8-((4-Chlorophenyl)Thio)Cyclic-3',5'-Amp	C0050001	exact				A1.4.1.1.1_Pharmacologic Substance	A1.4.1.2.1.5_Nucleic Acid, Nucleoside, or Nucleotide			causes		#VALUE!	Neuroprotective Agents	Neuroprotective Agents	Y	quasi syn therclass-to-function	Neuroprotective Effect	Neuroprotective Effect	C0598958	P
1_000526	MeSH_PA	C015929	8-((4-chlorophenyl)thio)cyclic-3',5'-AMP	41941-66-6	8-((4-Chlorophenyl)thio)cyclic-3',5'-amp	ChemID+	exact								8-((4-Chlorophenyl)thio)cyclic-3',5'-amp		41941-66-6	exact				8-((4-chlorophenyl)thio)cyclic-3',5'-AMP	C015929	41941-66-6	exact				8-((4-Chlorophenyl)Thio)Cyclic-3',5'-Amp	C0050001	exact				A1.4.1.1.1_Pharmacologic Substance	A1.4.1.2.1.5_Nucleic Acid, Nucleoside, or Nucleotide			causes		#VALUE!	Protective Agents	Protective Agents	Y	quasi syn therclass-to-function	Protective Drug Effect	Protective Drug Effect	C0678771	P
1_000527	MeSH_PA	C055656	8-((4-chlorophenyl)thio)cyclic-3',5'-GMP	54364-02-2	8-((4-Chlorophenyl)thio)cyclic-3',5'-GMP	ChemID+	exact								8-((4-Chlorophenyl)thio)cyclic-3',5'-GMP		54364-02-2	exact				8-((4-chlorophenyl)thio)cyclic-3',5'-GMP	C055656	54364-02-2	exact				8-((4-Chlorophenyl)Thio)Cyclic-3',5'-Gmp	C0164985	exact				A1.4.1.2.1.5_Nucleic Acid, Nucleoside, or Nucleotide						#VALUE!	Hematologic Agents	Hematologic Agents	Y	quasi syn therclass-to-disease	Hematological Disease	Hematological Disease	C0018939	P
1_000528	MeSH_PA	C055656	8-((4-chlorophenyl)thio)cyclic-3',5'-GMP	54364-02-2	8-((4-Chlorophenyl)thio)cyclic-3',5'-GMP	ChemID+	exact								8-((4-Chlorophenyl)thio)cyclic-3',5'-GMP		54364-02-2	exact				8-((4-chlorophenyl)thio)cyclic-3',5'-GMP	C055656	54364-02-2	exact				8-((4-Chlorophenyl)Thio)Cyclic-3',5'-Gmp	C0164985	exact				A1.4.1.2.1.5_Nucleic Acid, Nucleoside, or Nucleotide				inhibitor	inhibits	Inhibitors	Platelet Aggregation Inhibitors	Platelet Aggregation Inhibitors	Y	quasi syn therclass-to-function	Platelet Aggregation	Platelet Aggregation	C0032176	P
1_000529	MeSH_PA	C475021	Colgate Simply White Clear Whitening Gel																			Colgate Simply White Clear Whitening Gel	C475021		exact				Colgate Simply White Clear Whitening Gel	C1259156	exact				A1.4.1.1.2_Biomedical or Dental Material				causes		#VALUE!	Oxidants	Oxidants	Y	quasi syn therclass-to-function	Oxidation	Oxidation	C0030011	P
1_000530	MeSH_PA	C475021	Colgate Simply White Clear Whitening Gel																			Colgate Simply White Clear Whitening Gel	C475021		exact				Colgate Simply White Clear Whitening Gel	C1259156	exact				A1.4.1.1.2_Biomedical or Dental Material						#VALUE!	Tooth Bleaching Agents	Tooth Bleaching Agents	Y	quasi syn therclass-to-disease	Tooth Discoloration	Tooth Discoloration	C0040434	P
1_000531	MeSH_PA	C041319	isoleucyl-prolyl-arginine-4-nitroanilide	77672-35-6	Isoleucyl-prolyl-arginine-4-nitroanilide	ChemID+	exact								Isoleucyl-prolyl-arginine-4-nitroanilide		77672-35-6	exact				isoleucyl-prolyl-arginine-4-nitroanilide	C041319	77672-35-6	exact				Isoleucyl-Prolyl-Arginine-4-Nitroanilide	C0063991	exact				A1.4.1.1.1_Pharmacologic Substance	A1.4.1.2.1.7_Amino Acid, Peptide, or Protein					#VALUE!	Chromogenic Compounds	Chromogenic Compounds	Y	exact (CUI-based)	Chromogenic Compounds	Chromogenic Compounds	C0008583	P
1_000532	MeSH_PA	C041319	isoleucyl-prolyl-arginine-4-nitroanilide	77672-35-6	Isoleucyl-prolyl-arginine-4-nitroanilide	ChemID+	exact								Isoleucyl-prolyl-arginine-4-nitroanilide		77672-35-6	exact				isoleucyl-prolyl-arginine-4-nitroanilide	C041319	77672-35-6	exact				Isoleucyl-Prolyl-Arginine-4-Nitroanilide	C0063991	exact				A1.4.1.1.1_Pharmacologic Substance	A1.4.1.2.1.7_Amino Acid, Peptide, or Protein					#VALUE!	Coloring Agents	Coloring Agents	Y	exact (CUI-based)	Coloring Agents	Coloring Agents	C1566391	P
1_000533	MeSH_PA	C041319	isoleucyl-prolyl-arginine-4-nitroanilide	77672-35-6	Isoleucyl-prolyl-arginine-4-nitroanilide	ChemID+	exact								Isoleucyl-prolyl-arginine-4-nitroanilide		77672-35-6	exact				isoleucyl-prolyl-arginine-4-nitroanilide	C041319	77672-35-6	exact				Isoleucyl-Prolyl-Arginine-4-Nitroanilide	C0063991	exact				A1.4.1.1.1_Pharmacologic Substance	A1.4.1.2.1.7_Amino Acid, Peptide, or Protein					#VALUE!	Indicators and Reagents	Indicators and Reagents	Y	exact (CUI-based)	Indicators And Reagents	Indicators And Reagents	C0021213	P
1_000534	MeSH_PA	C009686	N-ethyl-5-phenylisoxazolium-3'-sulfonate	4156-16-5	N-ethyl-5-phenylisoxazolium-3'-sulfonate	ChemID+	exact								N-ethyl-5-phenylisoxazolium-3'-sulfonate		4156-16-5	exact				N-ethyl-5-phenylisoxazolium-3'-sulfonate	C009686	4156-16-5	exact				N-Ethyl-5-Phenylisoxazolium-3'-Sulfonate	C0131076	exact				A1.4.1.1.1_Pharmacologic Substance	A1.4.1.2.1_Organic Chemical					#VALUE!	Indicators and Reagents	Indicators and Reagents	Y	exact (CUI-based)	Indicators And Reagents	Indicators And Reagents	C0021213	P
1_000535	ChEBI		2',6'-dihydroxy-4'-methoxydihydrochalcone	35241-55-5	2',6'-dihydroxy-4'-methoxydihydrochalcone	ChEBI	exact	2',6'-dihydroxy-4'-methoxydihydrochalcone	28523	35241-55-5	exact				2',6'-Dihydroxy-4'-methoxychalcone		77129-49-8	NT salt/deriv/analog/df				2',6'-dihydroxy-4'-methoxydihydrochalcone	C424502		exact				2',6'-Dihydroxy-4'-Methoxydihydrochalcone	C0965649	exact				A1.4.1.1.3_Biologically Active Substance	A1.4.1.2.1_Organic Chemical					#VALUE!	antiplasmodial drug	antiplasmodial drug	Y	quasi syn therclass-to-disease	plasmodium infections	Malaria	C0024530	S
1_000536	ChEBI		2',6'-dihydroxy-4'-methoxydihydrochalcone	35241-55-5	2',6'-dihydroxy-4'-methoxydihydrochalcone	ChEBI	exact	2',6'-dihydroxy-4'-methoxydihydrochalcone	28523	35241-55-5	exact				2',6'-Dihydroxy-4'-methoxychalcone		77129-49-8	NT salt/deriv/analog/df				2',6'-dihydroxy-4'-methoxydihydrochalcone	C424502		exact				2',6'-Dihydroxy-4'-Methoxydihydrochalcone	C0965649	exact				A1.4.1.1.3_Biologically Active Substance	A1.4.1.2.1_Organic Chemical					#VALUE!	radical scavenger	radical scavenger	Y	quasi syn therclass-to-function	Free Radical Scavenging [Moa]	Free Radical Scavenging [Moa]	C1517315	P
1_000537	MeSH_PA	C033830	2-phenylpyrazolo(4,3-c)quinolin-3(5H)-one	77779-60-3	2-phenylpyrazolo(4,3-c)quinolin-3(5H)-one	ChemID+	exact								2-phenylpyrazolo(4,3-c)quinolin-3(5H)-one		77779-60-3	exact				2-phenylpyrazolo(4,3-c)quinolin-3(5H)-one	C033830	77779-60-3	exact				2-Phenylpyrazolo(4,3-C)Quinolin-3(5H)-One	C0093669	exact				A1.4.1.1.1_Pharmacologic Substance	A1.4.1.2.1_Organic Chemical					#VALUE!	Central Nervous System Agents	Central Nervous System Agents	Y	quasi syn therclass-to-disease	Cns Disorder	Cns Disorder	C0007682	P
1_000538	MeSH_PA	C033830	2-phenylpyrazolo(4,3-c)quinolin-3(5H)-one	77779-60-3	2-phenylpyrazolo(4,3-c)quinolin-3(5H)-one	ChemID+	exact								2-phenylpyrazolo(4,3-c)quinolin-3(5H)-one		77779-60-3	exact				2-phenylpyrazolo(4,3-c)quinolin-3(5H)-one	C033830	77779-60-3	exact				2-Phenylpyrazolo(4,3-C)Quinolin-3(5H)-One	C0093669	exact				A1.4.1.1.1_Pharmacologic Substance	A1.4.1.2.1_Organic Chemical			causes		#VALUE!	Central Nervous System Stimulants	Central Nervous System Stimulants	Y	quasi syn therclass-to-function	central nervous system stimulation	Central Nervous System Stimulation [Pe]	C2917138	S
1_000539	MeSH_PA	C033830	2-phenylpyrazolo(4,3-c)quinolin-3(5H)-one	77779-60-3	2-phenylpyrazolo(4,3-c)quinolin-3(5H)-one	ChemID+	exact								2-phenylpyrazolo(4,3-c)quinolin-3(5H)-one		77779-60-3	exact				2-phenylpyrazolo(4,3-c)quinolin-3(5H)-one	C033830	77779-60-3	exact				2-Phenylpyrazolo(4,3-C)Quinolin-3(5H)-One	C0093669	exact				A1.4.1.1.1_Pharmacologic Substance	A1.4.1.2.1_Organic Chemical			causes		#VALUE!	Convulsants	Convulsants	Y	quasi syn therclass-to-function	Convulsant Effect	Convulsant Effect	C3179492	P
1_000540	MeSH_PA	C033830	2-phenylpyrazolo(4,3-c)quinolin-3(5H)-one	77779-60-3	2-phenylpyrazolo(4,3-c)quinolin-3(5H)-one	ChemID+	exact								2-phenylpyrazolo(4,3-c)quinolin-3(5H)-one		77779-60-3	exact				2-phenylpyrazolo(4,3-c)quinolin-3(5H)-one	C033830	77779-60-3	exact				2-Phenylpyrazolo(4,3-C)Quinolin-3(5H)-One	C0093669	exact				A1.4.1.1.1_Pharmacologic Substance	A1.4.1.2.1_Organic Chemical					#VALUE!	GABA Agents	GABA Agents	Y	quasi syn therclass-to-function	Synaptic Transmission, Gabaergic	Synaptic Transmission, Gabaergic	C1816494	P
1_000541	MeSH_PA	C033830	2-phenylpyrazolo(4,3-c)quinolin-3(5H)-one	77779-60-3	2-phenylpyrazolo(4,3-c)quinolin-3(5H)-one	ChemID+	exact								2-phenylpyrazolo(4,3-c)quinolin-3(5H)-one		77779-60-3	exact				2-phenylpyrazolo(4,3-c)quinolin-3(5H)-one	C033830	77779-60-3	exact				2-Phenylpyrazolo(4,3-C)Quinolin-3(5H)-One	C0093669	exact				A1.4.1.1.1_Pharmacologic Substance	A1.4.1.2.1_Organic Chemical			agonist	agonist	6	GABA Agonists	GABA Agonists	Y	quasi syn therclass-to-function	Synaptic Transmission, Gabaergic	Synaptic Transmission, Gabaergic	C1816494	P
1_000542	MeSH_PA	C033830	2-phenylpyrazolo(4,3-c)quinolin-3(5H)-one	77779-60-3	2-phenylpyrazolo(4,3-c)quinolin-3(5H)-one	ChemID+	exact								2-phenylpyrazolo(4,3-c)quinolin-3(5H)-one		77779-60-3	exact				2-phenylpyrazolo(4,3-c)quinolin-3(5H)-one	C033830	77779-60-3	exact				2-Phenylpyrazolo(4,3-C)Quinolin-3(5H)-One	C0093669	exact				A1.4.1.1.1_Pharmacologic Substance	A1.4.1.2.1_Organic Chemical			antagonist	antagonist	#VALUE!	GABA Antagonists	GABA Antagonists	Y	quasi syn therclass-to-function	Synaptic Transmission, Gabaergic	Synaptic Transmission, Gabaergic	C1816494	P
1_000543	MeSH_PA	C033830	2-phenylpyrazolo(4,3-c)quinolin-3(5H)-one	77779-60-3	2-phenylpyrazolo(4,3-c)quinolin-3(5H)-one	ChemID+	exact								2-phenylpyrazolo(4,3-c)quinolin-3(5H)-one		77779-60-3	exact				2-phenylpyrazolo(4,3-c)quinolin-3(5H)-one	C033830	77779-60-3	exact				2-Phenylpyrazolo(4,3-C)Quinolin-3(5H)-One	C0093669	exact				A1.4.1.1.1_Pharmacologic Substance	A1.4.1.2.1_Organic Chemical					#VALUE!	Neurotransmitter Agents	Neurotransmitter Agents	Y	quasi syn therclass-to-function	neurotransmission	Synaptic Transmission	C0027793	S
1_000544	MeSH_PA	C072857	3-(cis-2,6-dimethylpiperidino)sydnonimine	137500-42-6	Darsidomine	ChemID+	<syn per source>								Darsidomine	Darsidomine [INN]	137500-42-6	<syn per source>	3-(cis-2,6-dimethylpiperidino)sydnonimine	exact		3-(cis-2,6-dimethylpiperidino)sydnonimine	C072857	137500-42-6	exact				3-(Cis-2,6-Dimethylpiperidino)Sydnonimine	C0209923	exact				A1.4.1.1.1_Pharmacologic Substance	A1.4.1.2.1_Organic Chemical					#VALUE!	Cardiovascular Agents	Cardiovascular Agents	Y	quasi syn therclass-to-disease	Cardiovascular Diseases	Cardiovascular Diseases	C0007222	P
1_000545	MeSH_PA	C072857	3-(cis-2,6-dimethylpiperidino)sydnonimine	137500-42-6	Darsidomine	ChemID+	<syn per source>								Darsidomine	Darsidomine [INN]	137500-42-6	<syn per source>	3-(cis-2,6-dimethylpiperidino)sydnonimine	exact		3-(cis-2,6-dimethylpiperidino)sydnonimine	C072857	137500-42-6	exact				3-(Cis-2,6-Dimethylpiperidino)Sydnonimine	C0209923	exact				A1.4.1.1.1_Pharmacologic Substance	A1.4.1.2.1_Organic Chemical			causes		#VALUE!	Vasodilator Agents	Vasodilator Agents	Y	quasi syn therclass-to-function	Vasodilation	Vasodilation	C0042401	P
1_000546	ChEBI		5-bromo-8-methoxy-1-methyl-beta-carboline					5-bromo-8-methoxy-1-methyl-beta-carboline	65524		exact											5-bromo-8-methoxy-1-methyl-beta-carboline	C540709		exact				5-Bromo-8-Methoxy-1-Methyl-Beta-Carboline	C2715898	exact				A1.4.1.2.1_Organic Chemical						#VALUE!	antibacterial agent	antibacterial agent	Y	quasi syn therclass-to-disease	Bacterial Infections	Bacterial Infections	C0004623	P
1_000547	ChEBI		5-bromo-8-methoxy-1-methyl-beta-carboline					5-bromo-8-methoxy-1-methyl-beta-carboline	65524		exact											5-bromo-8-methoxy-1-methyl-beta-carboline	C540709		exact				5-Bromo-8-Methoxy-1-Methyl-Beta-Carboline	C2715898	exact				A1.4.1.2.1_Organic Chemical				anti		#VALUE!	antifungal agent	antifungal agent	Y	quasi syn therclass-to-disease	fungal infections	Mycoses	C0026946	S
1_000548	ChEBI		5-bromo-8-methoxy-1-methyl-beta-carboline					5-bromo-8-methoxy-1-methyl-beta-carboline	65524		exact											5-bromo-8-methoxy-1-methyl-beta-carboline	C540709		exact				5-Bromo-8-Methoxy-1-Methyl-Beta-Carboline	C2715898	exact				A1.4.1.2.1_Organic Chemical				anti		#VALUE!	antineoplastic agent	antineoplastic agent	Y	quasi syn therclass-to-disease	Malignant Neoplasms	Malignant Neoplasms	C0006826	P
1_000549	ChEBI		5-hydroxy-2-methylchromone-7-O-rutinoside					5-hydroxy-2-methylchromone-7-O-rutinoside	66371		exact											5-hydroxy-2-methylchromone-7-O-rutinoside	C550780		exact				5-Hydroxy-2-Methylchromone-7-O-Rutinoside	C2935309	exact				A1.4.1.1.1_Pharmacologic Substance	A1.4.1.2.1.8_Carbohydrate			anti		#VALUE!	antineoplastic agent	antineoplastic agent	Y	quasi syn therclass-to-disease	Malignant Neoplasms	Malignant Neoplasms	C0006826	P
1_000550	MeSH_PA	C028877	7-nitrobenz-2-oxa-1,3-diazole-phallacidin	73413-78-2	7-Nitrobenz-2-oxa-1,3-diazole-phallacidin	ChemID+	exact								7-Nitrobenz-2-oxa-1,3-diazole-phallacidin		73413-78-2	exact				7-nitrobenz-2-oxa-1,3-diazole-phallacidin	C028877	73413-78-2	exact				7-Nitrobenz-2-Oxa-1,3-Diazole-Phallacidin	C0049951	exact				A1.4.1.1.4_Indicator, Reagent, or Diagnostic Aid	A1.4.1.2.1_Organic Chemical					#VALUE!	Coloring Agents	Coloring Agents	Y	exact (CUI-based)	Coloring Agents	Coloring Agents	C1566391	P
1_000551	MeSH_PA	C028877	7-nitrobenz-2-oxa-1,3-diazole-phallacidin	73413-78-2	7-Nitrobenz-2-oxa-1,3-diazole-phallacidin	ChemID+	exact								7-Nitrobenz-2-oxa-1,3-diazole-phallacidin		73413-78-2	exact				7-nitrobenz-2-oxa-1,3-diazole-phallacidin	C028877	73413-78-2	exact				7-Nitrobenz-2-Oxa-1,3-Diazole-Phallacidin	C0049951	exact				A1.4.1.1.4_Indicator, Reagent, or Diagnostic Aid	A1.4.1.2.1_Organic Chemical					#VALUE!	Fluorescent Dyes	Fluorescent Dyes	Y	exact (CUI-based)	Fluorescent Dyes	Fluorescent Dyes	C0016320	P
1_000552	MeSH_PA	C028877	7-nitrobenz-2-oxa-1,3-diazole-phallacidin	73413-78-2	7-Nitrobenz-2-oxa-1,3-diazole-phallacidin	ChemID+	exact								7-Nitrobenz-2-oxa-1,3-diazole-phallacidin		73413-78-2	exact				7-nitrobenz-2-oxa-1,3-diazole-phallacidin	C028877	73413-78-2	exact				7-Nitrobenz-2-Oxa-1,3-Diazole-Phallacidin	C0049951	exact				A1.4.1.1.4_Indicator, Reagent, or Diagnostic Aid	A1.4.1.2.1_Organic Chemical					#VALUE!	Indicators and Reagents	Indicators and Reagents	Y	exact (CUI-based)	Indicators And Reagents	Indicators And Reagents	C0021213	P
1_000553	MeSH_PA	C028877	7-nitrobenz-2-oxa-1,3-diazole-phallacidin	73413-78-2	7-Nitrobenz-2-oxa-1,3-diazole-phallacidin	ChemID+	exact								7-Nitrobenz-2-oxa-1,3-diazole-phallacidin		73413-78-2	exact				7-nitrobenz-2-oxa-1,3-diazole-phallacidin	C028877	73413-78-2	exact				7-Nitrobenz-2-Oxa-1,3-Diazole-Phallacidin	C0049951	exact				A1.4.1.1.4_Indicator, Reagent, or Diagnostic Aid	A1.4.1.2.1_Organic Chemical					#VALUE!	Luminescent Agents	Luminescent Agents	Y	exact (CUI-based)	Luminescent Agents	Luminescent Agents	C1450139	P
1_000554	MeSH_PA	C046465	8-amino-1,3,6-naphthalenetrisulfonic acid	117-42-0	8-Amino-1,3,6-naphthalenetrisulfonic acid	ChemID+	exact								8-Amino-1,3,6-naphthalenetrisulfonic acid		117-42-0	exact				8-amino-1,3,6-naphthalenetrisulfonic acid	C046465	117-42-0	exact				8-Amino-1,3,6-Naphthalenetrisulfonic Acid	C0050021	exact				A1.4.1.1.4_Indicator, Reagent, or Diagnostic Aid	A1.4.1.2.1_Organic Chemical					#VALUE!	Coloring Agents	Coloring Agents	Y	exact (CUI-based)	Coloring Agents	Coloring Agents	C1566391	P
1_000555	MeSH_PA	C046465	8-amino-1,3,6-naphthalenetrisulfonic acid	117-42-0	8-Amino-1,3,6-naphthalenetrisulfonic acid	ChemID+	exact								8-Amino-1,3,6-naphthalenetrisulfonic acid		117-42-0	exact				8-amino-1,3,6-naphthalenetrisulfonic acid	C046465	117-42-0	exact				8-Amino-1,3,6-Naphthalenetrisulfonic Acid	C0050021	exact				A1.4.1.1.4_Indicator, Reagent, or Diagnostic Aid	A1.4.1.2.1_Organic Chemical					#VALUE!	Fluorescent Dyes	Fluorescent Dyes	Y	exact (CUI-based)	Fluorescent Dyes	Fluorescent Dyes	C0016320	P
1_000556	MeSH_PA	C046465	8-amino-1,3,6-naphthalenetrisulfonic acid	117-42-0	8-Amino-1,3,6-naphthalenetrisulfonic acid	ChemID+	exact								8-Amino-1,3,6-naphthalenetrisulfonic acid		117-42-0	exact				8-amino-1,3,6-naphthalenetrisulfonic acid	C046465	117-42-0	exact				8-Amino-1,3,6-Naphthalenetrisulfonic Acid	C0050021	exact				A1.4.1.1.4_Indicator, Reagent, or Diagnostic Aid	A1.4.1.2.1_Organic Chemical					#VALUE!	Indicators and Reagents	Indicators and Reagents	Y	exact (CUI-based)	Indicators And Reagents	Indicators And Reagents	C0021213	P
1_000557	MeSH_PA	C046465	8-amino-1,3,6-naphthalenetrisulfonic acid	117-42-0	8-Amino-1,3,6-naphthalenetrisulfonic acid	ChemID+	exact								8-Amino-1,3,6-naphthalenetrisulfonic acid		117-42-0	exact				8-amino-1,3,6-naphthalenetrisulfonic acid	C046465	117-42-0	exact				8-Amino-1,3,6-Naphthalenetrisulfonic Acid	C0050021	exact				A1.4.1.1.4_Indicator, Reagent, or Diagnostic Aid	A1.4.1.2.1_Organic Chemical					#VALUE!	Luminescent Agents	Luminescent Agents	Y	exact (CUI-based)	Luminescent Agents	Luminescent Agents	C1450139	P
1_000558	MeSH_PA	C012275	P(1),P(5)-di(adenosine-5'-)pentaphosphate	50304-44-4	P(1),P(5)-Di(adenosine-5'-)pentaphosphate	ChemID+	exact	P(1),P(5)-bis(5'-adenosyl) pentaphosphate	28898	50304-44-4	<syn per source>	P(1),P(5)-Di(adenosine-5'-)pentaphosphate	exact		P(1),P(5)-Di(adenosine-5'-)pentaphosphate		50304-44-4	exact				P(1),P(5)-di(adenosine-5'-)pentaphosphate	C012275	50304-44-4	exact				P(1),P(5)-Di(Adenosine-5'-)Pentaphosphate	C0069894	exact				A1.4.1.1.1_Pharmacologic Substance	A1.4.1.2.1.5_Nucleic Acid, Nucleoside, or Nucleotide					#VALUE!	Cardiovascular Agents	Cardiovascular Agents	Y	quasi syn therclass-to-disease	Cardiovascular Diseases	Cardiovascular Diseases	C0007222	P
1_000559	MeSH_PA	C012275	P(1),P(5)-di(adenosine-5'-)pentaphosphate	50304-44-4	P(1),P(5)-Di(adenosine-5'-)pentaphosphate	ChemID+	exact	P(1),P(5)-bis(5'-adenosyl) pentaphosphate	28898	50304-44-4	<syn per source>	P(1),P(5)-Di(adenosine-5'-)pentaphosphate	exact		P(1),P(5)-Di(adenosine-5'-)pentaphosphate		50304-44-4	exact				P(1),P(5)-di(adenosine-5'-)pentaphosphate	C012275	50304-44-4	exact				P(1),P(5)-Di(Adenosine-5'-)Pentaphosphate	C0069894	exact				A1.4.1.1.1_Pharmacologic Substance	A1.4.1.2.1.5_Nucleic Acid, Nucleoside, or Nucleotide			causes		#VALUE!	Vasoconstrictor Agents	Vasoconstrictor Agents	Y	quasi syn therclass-to-function	vasoconstriction	Vascular Constriction (Function)	C0042396	S
1_000560	MeSH_PA	C007510	1,2-dipalmitoyl-3-phosphatidylethanolamine	3026-45-7	1,2-dipalmitoyl-3-phosphatidylethanolamine	CTD	exact															1,2-dipalmitoyl-3-phosphatidylethanolamine	C007510	3026-45-7	exact				1,2-Dipalmitoyl-3-Phosphatidylethanolamine	C0043843	exact				A1.4.1.1.1_Pharmacologic Substance	A1.4.1.2.1.9_Lipid					#VALUE!	Hematologic Agents	Hematologic Agents	Y	quasi syn therclass-to-disease	Hematological Disease	Hematological Disease	C0018939	P
1_000561	MeSH_PA	C007510	1,2-dipalmitoyl-3-phosphatidylethanolamine	3026-45-7	1,2-dipalmitoyl-3-phosphatidylethanolamine	CTD	exact															1,2-dipalmitoyl-3-phosphatidylethanolamine	C007510	3026-45-7	exact				1,2-Dipalmitoyl-3-Phosphatidylethanolamine	C0043843	exact				A1.4.1.1.1_Pharmacologic Substance	A1.4.1.2.1.9_Lipid			inhibitor	inhibits	Inhibitors	Platelet Aggregation Inhibitors	Platelet Aggregation Inhibitors	Y	quasi syn therclass-to-function	Platelet Aggregation	Platelet Aggregation	C0032176	P
1_000562	MeSH_PA	C040051	2-(3,4-dimethoxyphenyl)-3-fluoroallylamine	85278-66-6	2-(3,4-Dimethoxyphenyl)-3-fluoroallylamine	ChemID+	exact								2-(3,4-Dimethoxyphenyl)-3-fluoroallylamine		85278-66-6	exact				2-(3,4-dimethoxyphenyl)-3-fluoroallylamine	C040051	85278-66-6	exact				2-(3,4-Dimethoxyphenyl)-3-Fluoroallylamine	C0045694	exact				A1.4.1.1.1_Pharmacologic Substance	A1.4.1.2.1_Organic Chemical			anti		#VALUE!	Anthelmintics	Anthelmintics	Y	quasi syn therclass-to-disease	Helminthiasis	Helminthiasis	C0018889	P
1_000563	MeSH_PA	C040051	2-(3,4-dimethoxyphenyl)-3-fluoroallylamine	85278-66-6	2-(3,4-Dimethoxyphenyl)-3-fluoroallylamine	ChemID+	exact								2-(3,4-Dimethoxyphenyl)-3-fluoroallylamine		85278-66-6	exact				2-(3,4-dimethoxyphenyl)-3-fluoroallylamine	C040051	85278-66-6	exact				2-(3,4-Dimethoxyphenyl)-3-Fluoroallylamine	C0045694	exact				A1.4.1.1.1_Pharmacologic Substance	A1.4.1.2.1_Organic Chemical			anti		#VALUE!	Anti-Infective Agents	Anti-Infective Agents	Y	quasi syn therclass-to-disease	Infection	Infection	C0021311	P
1_000564	MeSH_PA	C040051	2-(3,4-dimethoxyphenyl)-3-fluoroallylamine	85278-66-6	2-(3,4-Dimethoxyphenyl)-3-fluoroallylamine	ChemID+	exact								2-(3,4-Dimethoxyphenyl)-3-fluoroallylamine		85278-66-6	exact				2-(3,4-dimethoxyphenyl)-3-fluoroallylamine	C040051	85278-66-6	exact				2-(3,4-Dimethoxyphenyl)-3-Fluoroallylamine	C0045694	exact				A1.4.1.1.1_Pharmacologic Substance	A1.4.1.2.1_Organic Chemical			anti		#VALUE!	Antinematodal Agents	Antinematodal Agents	Y	quasi syn therclass-to-disease	Nematode Infections	Nematode Infections	C0027583	P
1_000565	MeSH_PA	C040051	2-(3,4-dimethoxyphenyl)-3-fluoroallylamine	85278-66-6	2-(3,4-Dimethoxyphenyl)-3-fluoroallylamine	ChemID+	exact								2-(3,4-Dimethoxyphenyl)-3-fluoroallylamine		85278-66-6	exact				2-(3,4-dimethoxyphenyl)-3-fluoroallylamine	C040051	85278-66-6	exact				2-(3,4-Dimethoxyphenyl)-3-Fluoroallylamine	C0045694	exact				A1.4.1.1.1_Pharmacologic Substance	A1.4.1.2.1_Organic Chemical			anti		#VALUE!	Antiparasitic Agents	Antiparasitic Agents	Y	quasi syn therclass-to-disease	Parasitic Diseases	Parasitic Diseases	C0030499	P
1_000566	MeSH_PA	C040051	2-(3,4-dimethoxyphenyl)-3-fluoroallylamine	85278-66-6	2-(3,4-Dimethoxyphenyl)-3-fluoroallylamine	ChemID+	exact								2-(3,4-Dimethoxyphenyl)-3-fluoroallylamine		85278-66-6	exact				2-(3,4-dimethoxyphenyl)-3-fluoroallylamine	C040051	85278-66-6	exact				2-(3,4-Dimethoxyphenyl)-3-Fluoroallylamine	C0045694	exact				A1.4.1.1.1_Pharmacologic Substance	A1.4.1.2.1_Organic Chemical			isa	isa	Inhibitors	Enzyme Inhibitors	Enzyme Inhibitors	Y	exact (CUI-based)	Enzyme Inhibitors	Enzyme Inhibitors	C0014432	P
1_000567	MeSH_PA	C040051	2-(3,4-dimethoxyphenyl)-3-fluoroallylamine	85278-66-6	2-(3,4-Dimethoxyphenyl)-3-fluoroallylamine	ChemID+	exact								2-(3,4-Dimethoxyphenyl)-3-fluoroallylamine		85278-66-6	exact				2-(3,4-dimethoxyphenyl)-3-fluoroallylamine	C040051	85278-66-6	exact				2-(3,4-Dimethoxyphenyl)-3-Fluoroallylamine	C0045694	exact				A1.4.1.1.1_Pharmacologic Substance	A1.4.1.2.1_Organic Chemical			inhibitor	inhibits	Inhibitors	Monoamine Oxidase Inhibitors	Monoamine Oxidase Inhibitors	Y	quasi syn therclass-to-function	amine oxidase activity	Primary Amine Oxidase Activity	C1151830	S
1_000568	MeSH_PA	C009497	2-(4-toluidino)-6-naphthalenesulfonic acid	7724-15-4	2-(4-Toluidino)-6-naphthalenesulfonic acid	ChemID+	exact								2-(4-Toluidino)-6-naphthalenesulfonic acid		7724-15-4	exact				2-(4-toluidino)-6-naphthalenesulfonic acid	C009497	7724-15-4	exact				2-(4-Toluidino)-6-Naphthalenesulfonic Acid	C0045733	exact				A1.4.1.1.1_Pharmacologic Substance	A1.4.1.2.1_Organic Chemical					#VALUE!	Coloring Agents	Coloring Agents	Y	exact (CUI-based)	Coloring Agents	Coloring Agents	C1566391	P
1_000569	MeSH_PA	C009497	2-(4-toluidino)-6-naphthalenesulfonic acid	7724-15-4	2-(4-Toluidino)-6-naphthalenesulfonic acid	ChemID+	exact								2-(4-Toluidino)-6-naphthalenesulfonic acid		7724-15-4	exact				2-(4-toluidino)-6-naphthalenesulfonic acid	C009497	7724-15-4	exact				2-(4-Toluidino)-6-Naphthalenesulfonic Acid	C0045733	exact				A1.4.1.1.1_Pharmacologic Substance	A1.4.1.2.1_Organic Chemical					#VALUE!	Fluorescent Dyes	Fluorescent Dyes	Y	exact (CUI-based)	Fluorescent Dyes	Fluorescent Dyes	C0016320	P
1_000570	MeSH_PA	C009497	2-(4-toluidino)-6-naphthalenesulfonic acid	7724-15-4	2-(4-Toluidino)-6-naphthalenesulfonic acid	ChemID+	exact								2-(4-Toluidino)-6-naphthalenesulfonic acid		7724-15-4	exact				2-(4-toluidino)-6-naphthalenesulfonic acid	C009497	7724-15-4	exact				2-(4-Toluidino)-6-Naphthalenesulfonic Acid	C0045733	exact				A1.4.1.1.1_Pharmacologic Substance	A1.4.1.2.1_Organic Chemical					#VALUE!	Indicators and Reagents	Indicators and Reagents	Y	exact (CUI-based)	Indicators And Reagents	Indicators And Reagents	C0021213	P
1_000571	MeSH_PA	C009497	2-(4-toluidino)-6-naphthalenesulfonic acid	7724-15-4	2-(4-Toluidino)-6-naphthalenesulfonic acid	ChemID+	exact								2-(4-Toluidino)-6-naphthalenesulfonic acid		7724-15-4	exact				2-(4-toluidino)-6-naphthalenesulfonic acid	C009497	7724-15-4	exact				2-(4-Toluidino)-6-Naphthalenesulfonic Acid	C0045733	exact				A1.4.1.1.1_Pharmacologic Substance	A1.4.1.2.1_Organic Chemical					#VALUE!	Luminescent Agents	Luminescent Agents	Y	exact (CUI-based)	Luminescent Agents	Luminescent Agents	C1450139	P
1_000572	MeSH_PA	C016358	2,4-diamino-5-adamantyl-6-methylpyrimidine	31935-08-7	2,4-Diamino-5-adamantyl-6-methylpyrimidine	ChemID+	exact								2,4-Diamino-5-adamantyl-6-methylpyrimidine		31935-08-7	exact				2,4-diamino-5-adamantyl-6-methylpyrimidine	C016358	31935-08-7	exact				2,4-Diamino-5-Adamantyl-6-Methylpyrimidine	C0045465	exact				A1.4.1.1.1_Pharmacologic Substance	A1.4.1.2.1_Organic Chemical			anti		#VALUE!	Antineoplastic Agents	Antineoplastic Agents	Y	quasi syn therclass-to-disease	Malignant Neoplasms	Malignant Neoplasms	C0006826	P
1_000573	MeSH_PA	C016358	2,4-diamino-5-adamantyl-6-methylpyrimidine	31935-08-7	2,4-Diamino-5-adamantyl-6-methylpyrimidine	ChemID+	exact								2,4-Diamino-5-adamantyl-6-methylpyrimidine		31935-08-7	exact				2,4-diamino-5-adamantyl-6-methylpyrimidine	C016358	31935-08-7	exact				2,4-Diamino-5-Adamantyl-6-Methylpyrimidine	C0045465	exact				A1.4.1.1.1_Pharmacologic Substance	A1.4.1.2.1_Organic Chemical			isa	isa	Inhibitors	Enzyme Inhibitors	Enzyme Inhibitors	Y	exact (CUI-based)	Enzyme Inhibitors	Enzyme Inhibitors	C0014432	P
1_000574	MeSH_PA	C016358	2,4-diamino-5-adamantyl-6-methylpyrimidine	31935-08-7	2,4-Diamino-5-adamantyl-6-methylpyrimidine	ChemID+	exact								2,4-Diamino-5-adamantyl-6-methylpyrimidine		31935-08-7	exact				2,4-diamino-5-adamantyl-6-methylpyrimidine	C016358	31935-08-7	exact				2,4-Diamino-5-Adamantyl-6-Methylpyrimidine	C0045465	exact				A1.4.1.1.1_Pharmacologic Substance	A1.4.1.2.1_Organic Chemical			antagonist	antagonist	#VALUE!	Folic Acid Antagonists	Folic Acid Antagonists	Y	quasi syn therclass-to-disease	Folic Acid Overdose	Folic Acid Overdose	C0573830	P
1_000575	ChEBI		3',4',5-trihydroxy-3,6,7-trimethoxyflavone	578-71-2	3,4',5-Trihydroxy-3',6,7-trimethoxyflavone	ChemID+	syn no\W	3',4',5-trihydroxy-3,6,7-trimethoxyflavone	18016		exact				3,4',5-Trihydroxy-3',6,7-trimethoxyflavone		578-71-2	syn no\W				chrysosplenol D	C568008		<syn per source>	3',4',5-trihydroxy-3,6,7-trimethoxyflavone	exact		3',4',5-Trihydroxy-3,6,7-Trimethoxyflavone	C3252491	exact				A1.4.1.2.1_Organic Chemical				anti		#VALUE!	antineoplastic agent	antineoplastic agent	Y	quasi syn therclass-to-disease	Malignant Neoplasms	Malignant Neoplasms	C0006826	P
1_000576	MeSH_PA	C052873	3'-azido-3'-deoxythymidine 5'-triphosphate	92586-35-1	Zidovudine triphosphate	ChemID+	<syn per source>								Zidovudine triphosphate		92586-35-1	<syn per source>	3'-Azido-3'-deoxythymidine 5'-triphosphate	exact		3'-azido-3'-deoxythymidine 5'-triphosphate	C052873	92586-35-1	exact				3'-Azido-3'-Deoxythymidine 5'-Triphosphate	C0046793	exact				A1.4.1.1.1_Pharmacologic Substance	A1.4.1.2.1.5_Nucleic Acid, Nucleoside, or Nucleotide			anti		#VALUE!	Anti-HIV Agents	Anti-HIV Agents	Y	quasi syn therclass-to-disease	Hiv Infections	Hiv Infections	C0019693	P
1_000577	MeSH_PA	C052873	3'-azido-3'-deoxythymidine 5'-triphosphate	92586-35-1	Zidovudine triphosphate	ChemID+	<syn per source>								Zidovudine triphosphate		92586-35-1	<syn per source>	3'-Azido-3'-deoxythymidine 5'-triphosphate	exact		3'-azido-3'-deoxythymidine 5'-triphosphate	C052873	92586-35-1	exact				3'-Azido-3'-Deoxythymidine 5'-Triphosphate	C0046793	exact				A1.4.1.1.1_Pharmacologic Substance	A1.4.1.2.1.5_Nucleic Acid, Nucleoside, or Nucleotide			anti		#VALUE!	Anti-Infective Agents	Anti-Infective Agents	Y	quasi syn therclass-to-disease	Infection	Infection	C0021311	P
1_000578	MeSH_PA	C052873	3'-azido-3'-deoxythymidine 5'-triphosphate	92586-35-1	Zidovudine triphosphate	ChemID+	<syn per source>								Zidovudine triphosphate		92586-35-1	<syn per source>	3'-Azido-3'-deoxythymidine 5'-triphosphate	exact		3'-azido-3'-deoxythymidine 5'-triphosphate	C052873	92586-35-1	exact				3'-Azido-3'-Deoxythymidine 5'-Triphosphate	C0046793	exact				A1.4.1.1.1_Pharmacologic Substance	A1.4.1.2.1.5_Nucleic Acid, Nucleoside, or Nucleotide			anti		#VALUE!	Anti-Retroviral Agents	Anti-Retroviral Agents	Y	quasi syn therclass-to-disease	retroviral infections	Retroviridae Infections	C0035369	S
1_000579	MeSH_PA	C052873	3'-azido-3'-deoxythymidine 5'-triphosphate	92586-35-1	Zidovudine triphosphate	ChemID+	<syn per source>								Zidovudine triphosphate		92586-35-1	<syn per source>	3'-Azido-3'-deoxythymidine 5'-triphosphate	exact		3'-azido-3'-deoxythymidine 5'-triphosphate	C052873	92586-35-1	exact				3'-Azido-3'-Deoxythymidine 5'-Triphosphate	C0046793	exact				A1.4.1.1.1_Pharmacologic Substance	A1.4.1.2.1.5_Nucleic Acid, Nucleoside, or Nucleotide			anti		#VALUE!	Antiviral Agents	Antiviral Agents	Y	quasi syn therclass-to-disease	Virus Diseases	Virus Diseases	C0042769	P
1_000580	MeSH_PA	C095489	4,4-difluoro-4-bora-3a,4a-diaza-s-indacene	138026-71-8	4,4-difluoro-4-bora-3a,4a-diaza-s-indacene	ChemID+	exact	4,4-difluoro-4-bora-3a,4a-diaza-s-indacene	51107		exact				4,4-difluoro-4-bora-3a,4a-diaza-s-indacene		138026-71-8	exact				4,4-difluoro-4-bora-3a,4a-diaza-s-indacene	C095489		exact				4,4-Difluoro-4-Bora-3A,4A-Diaza-S-Indacene	C1176304	exact				A1.4.1.1.4_Indicator, Reagent, or Diagnostic Aid	A1.4.1.2.1_Organic Chemical					#VALUE!	Coloring Agents	Coloring Agents	Y	exact (CUI-based)	Coloring Agents	Coloring Agents	C1566391	P
1_000581	MeSH_PA	C095489	4,4-difluoro-4-bora-3a,4a-diaza-s-indacene	138026-71-8	4,4-difluoro-4-bora-3a,4a-diaza-s-indacene	ChemID+	exact	4,4-difluoro-4-bora-3a,4a-diaza-s-indacene	51107		exact				4,4-difluoro-4-bora-3a,4a-diaza-s-indacene		138026-71-8	exact				4,4-difluoro-4-bora-3a,4a-diaza-s-indacene	C095489		exact				4,4-Difluoro-4-Bora-3A,4A-Diaza-S-Indacene	C1176304	exact				A1.4.1.1.4_Indicator, Reagent, or Diagnostic Aid	A1.4.1.2.1_Organic Chemical					#VALUE!	Fluorescent Dyes	Fluorescent Dyes	Y	exact (CUI-based)	Fluorescent Dyes	Fluorescent Dyes	C0016320	P
1_000582	MeSH_PA	C095489	4,4-difluoro-4-bora-3a,4a-diaza-s-indacene	138026-71-8	4,4-difluoro-4-bora-3a,4a-diaza-s-indacene	ChemID+	exact	4,4-difluoro-4-bora-3a,4a-diaza-s-indacene	51107		exact				4,4-difluoro-4-bora-3a,4a-diaza-s-indacene		138026-71-8	exact				4,4-difluoro-4-bora-3a,4a-diaza-s-indacene	C095489		exact				4,4-Difluoro-4-Bora-3A,4A-Diaza-S-Indacene	C1176304	exact				A1.4.1.1.4_Indicator, Reagent, or Diagnostic Aid	A1.4.1.2.1_Organic Chemical					#VALUE!	Indicators and Reagents	Indicators and Reagents	Y	exact (CUI-based)	Indicators And Reagents	Indicators And Reagents	C0021213	P
1_000583	MeSH_PA	C095489	4,4-difluoro-4-bora-3a,4a-diaza-s-indacene	138026-71-8	4,4-difluoro-4-bora-3a,4a-diaza-s-indacene	ChemID+	exact	4,4-difluoro-4-bora-3a,4a-diaza-s-indacene	51107		exact				4,4-difluoro-4-bora-3a,4a-diaza-s-indacene		138026-71-8	exact				4,4-difluoro-4-bora-3a,4a-diaza-s-indacene	C095489		exact				4,4-Difluoro-4-Bora-3A,4A-Diaza-S-Indacene	C1176304	exact				A1.4.1.1.4_Indicator, Reagent, or Diagnostic Aid	A1.4.1.2.1_Organic Chemical					#VALUE!	Luminescent Agents	Luminescent Agents	Y	exact (CUI-based)	Luminescent Agents	Luminescent Agents	C1450139	P
1_000584	MeSH_PA	C042375	4-diphenylacetoxy-1,1-dimethylpiperidinium	81405-11-0	4-Diphenylacetoxy-1,1-dimethylpiperidinium	ChemID+	exact	4-DAMP(1+)	73467	81405-11-0	<syn per source>	4-Diphenylacetoxy-1,1-dimethylpiperidinium	exact		4-Diphenylacetoxy-1,1-dimethylpiperidinium		81405-11-0	exact				4-diphenylacetoxy-1,1-dimethylpiperidinium	C042375	81405-11-0	exact				4-Diphenylacetoxy-1,1-Dimethylpiperidinium	C0048255	exact				A1.4.1.1.1_Pharmacologic Substance	A1.4.1.2.1_Organic Chemical					#VALUE!	Autonomic Agents	Autonomic Agents	Y	quasi syn therclass-to-function	Autonomic Function	Autonomic Function	C0518003	P
1_000585	MeSH_PA	C042375	4-diphenylacetoxy-1,1-dimethylpiperidinium	81405-11-0	4-Diphenylacetoxy-1,1-dimethylpiperidinium	ChemID+	exact	4-DAMP(1+)	73467	81405-11-0	<syn per source>	4-Diphenylacetoxy-1,1-dimethylpiperidinium	exact		4-Diphenylacetoxy-1,1-dimethylpiperidinium		81405-11-0	exact				4-diphenylacetoxy-1,1-dimethylpiperidinium	C042375	81405-11-0	exact				4-Diphenylacetoxy-1,1-Dimethylpiperidinium	C0048255	exact				A1.4.1.1.1_Pharmacologic Substance	A1.4.1.2.1_Organic Chemical					#VALUE!	Cholinergic Agents	Cholinergic Agents	Y	quasi syn therclass-to-function	Cholinergic Synaptic Transmission	Cholinergic Synaptic Transmission	C0234097	P
1_000586	MeSH_PA	C042375	4-diphenylacetoxy-1,1-dimethylpiperidinium	81405-11-0	4-Diphenylacetoxy-1,1-dimethylpiperidinium	ChemID+	exact	4-DAMP(1+)	73467	81405-11-0	<syn per source>	4-Diphenylacetoxy-1,1-dimethylpiperidinium	exact		4-Diphenylacetoxy-1,1-dimethylpiperidinium		81405-11-0	exact				4-diphenylacetoxy-1,1-dimethylpiperidinium	C042375	81405-11-0	exact				4-Diphenylacetoxy-1,1-Dimethylpiperidinium	C0048255	exact				A1.4.1.1.1_Pharmacologic Substance	A1.4.1.2.1_Organic Chemical			antagonist	antagonist	#VALUE!	Cholinergic Antagonists	Cholinergic Antagonists	Y	quasi syn therclass-to-function	Cholinergic Synaptic Transmission	Cholinergic Synaptic Transmission	C0234097	P
1_000587	MeSH_PA	C042375	4-diphenylacetoxy-1,1-dimethylpiperidinium	81405-11-0	4-Diphenylacetoxy-1,1-dimethylpiperidinium	ChemID+	exact	4-DAMP(1+)	73467	81405-11-0	<syn per source>	4-Diphenylacetoxy-1,1-dimethylpiperidinium	exact		4-Diphenylacetoxy-1,1-dimethylpiperidinium		81405-11-0	exact				4-diphenylacetoxy-1,1-dimethylpiperidinium	C042375	81405-11-0	exact				4-Diphenylacetoxy-1,1-Dimethylpiperidinium	C0048255	exact				A1.4.1.1.1_Pharmacologic Substance	A1.4.1.2.1_Organic Chemical			antagonist	antagonist	#VALUE!	Muscarinic Antagonists	Muscarinic Antagonists	Y	quasi syn therclass-to-function	Muscarinic Acetylcholine Receptor Activity	Muscarinic Acetylcholine Receptor Activity	C1148664	P
1_000588	MeSH_PA	C042375	4-diphenylacetoxy-1,1-dimethylpiperidinium	81405-11-0	4-Diphenylacetoxy-1,1-dimethylpiperidinium	ChemID+	exact	4-DAMP(1+)	73467	81405-11-0	<syn per source>	4-Diphenylacetoxy-1,1-dimethylpiperidinium	exact		4-Diphenylacetoxy-1,1-dimethylpiperidinium		81405-11-0	exact				4-diphenylacetoxy-1,1-dimethylpiperidinium	C042375	81405-11-0	exact				4-Diphenylacetoxy-1,1-Dimethylpiperidinium	C0048255	exact				A1.4.1.1.1_Pharmacologic Substance	A1.4.1.2.1_Organic Chemical					#VALUE!	Neurotransmitter Agents	Neurotransmitter Agents	Y	quasi syn therclass-to-function	neurotransmission	Synaptic Transmission	C0027793	S
1_000589	MeSH_PA	C042375	4-diphenylacetoxy-1,1-dimethylpiperidinium	81405-11-0	4-Diphenylacetoxy-1,1-dimethylpiperidinium	ChemID+	exact	4-DAMP(1+)	73467	81405-11-0	<syn per source>	4-Diphenylacetoxy-1,1-dimethylpiperidinium	exact		4-Diphenylacetoxy-1,1-dimethylpiperidinium		81405-11-0	exact				4-diphenylacetoxy-1,1-dimethylpiperidinium	C042375	81405-11-0	exact				4-Diphenylacetoxy-1,1-Dimethylpiperidinium	C0048255	exact				A1.4.1.1.1_Pharmacologic Substance	A1.4.1.2.1_Organic Chemical			causes		#VALUE!	Parasympatholytics	Parasympatholytics	Y	quasi syn therclass-to-function	Parasympatholytic Effect	Parasympatholytic Effect	C3179241	P
1_000590	MeSH_PA	C042375	4-diphenylacetoxy-1,1-dimethylpiperidinium	81405-11-0	4-Diphenylacetoxy-1,1-dimethylpiperidinium	ChemID+	exact	4-DAMP(1+)	73467	81405-11-0	<syn per source>	4-Diphenylacetoxy-1,1-dimethylpiperidinium	exact		4-Diphenylacetoxy-1,1-dimethylpiperidinium		81405-11-0	exact				4-diphenylacetoxy-1,1-dimethylpiperidinium	C042375	81405-11-0	exact				4-Diphenylacetoxy-1,1-Dimethylpiperidinium	C0048255	exact				A1.4.1.1.1_Pharmacologic Substance	A1.4.1.2.1_Organic Chemical					#VALUE!	Peripheral Nervous System Agents	Peripheral Nervous System Agents	Y	quasi syn therclass-to-function	Pns Function	Pns Function	C0683211	P
1_000591	ChEBI		7,8-didemethyl-8-hydroxy-5-deazariboflavin	37333-48-5	Factor 420	ChemID+	<syn per source>	7,8-didemethyl-8-hydroxy-5-deazariboflavin	43034	37333-48-5	exact				Factor 420		37333-48-5	<syn per source>	7,8-Didemethyl-8-hydroxy-5-deazariboflavin	exact		factor 420	C007701	37333-48-5	<syn per source>	7,8-didemethyl-8-hydroxy-5-deazariboflavin	exact		7,8-Didemethyl-8-Hydroxy-5-Deazariboflavin	C0099562	exact				A1.4.1.2.1_Organic Chemical						#VALUE!	prosthetic group	prosthetic group	Y	NT	Reagents	Reagents	C0034760	P
1_000592	ChEBI		7-hydroxy-6-methyl-8-(1-D-ribityl)lumazine	2184-54-5	Masuda's compound V	ChemID+	<syn per source>	7-hydroxy-6-methyl-8-(1-D-ribityl)lumazine	27581	2184-54-5	exact				Masuda's compound V		2184-54-5	<syn per source>	7-Hydroxy-6-methyl-8-(1-D-ribityl)lumazine	exact		Masuda's Compound V	C008332	2184-54-5	<syn per source>	7-hydroxy-6-methyl-8-(1-D-ribityl)lumazine	exact		7-Hydroxy-6-Methyl-8-(1-D-Ribityl)Lumazine	C0099850	exact				A1.4.1.1.1_Pharmacologic Substance	A1.4.1.2.1_Organic Chemical			inhibitor	inhibits	inhibitor	riboflavin synthetase inhibitor	riboflavin synthetase inhibitor	Y	quasi syn therclass-to-function	Riboflavin Synthetase Activity	Riboflavin Synthetase Activity	C2261757	P
1_000593	MeSH_PA	C045895	9-((2,3-dihydroxy-1-propoxy)methyl)guanine	96429-66-2	9-((2,3-Dihydroxy-1-propoxy)methyl)guanine	ChemID+	exact								9-((2,3-Dihydroxy-1-propoxy)methyl)guanine		96429-66-2	exact				9-((2,3-dihydroxy-1-propoxy)methyl)guanine	C045895	96429-66-2	exact				9-((2,3-Dihydroxy-1-Propoxy)Methyl)Guanine	C0050163	exact				A1.4.1.1.1_Pharmacologic Substance	A1.4.1.2.1.5_Nucleic Acid, Nucleoside, or Nucleotide			anti		#VALUE!	Anti-Infective Agents	Anti-Infective Agents	Y	quasi syn therclass-to-disease	Infection	Infection	C0021311	P
1_000594	MeSH_PA	C045895	9-((2,3-dihydroxy-1-propoxy)methyl)guanine	96429-66-2	9-((2,3-Dihydroxy-1-propoxy)methyl)guanine	ChemID+	exact								9-((2,3-Dihydroxy-1-propoxy)methyl)guanine		96429-66-2	exact				9-((2,3-dihydroxy-1-propoxy)methyl)guanine	C045895	96429-66-2	exact				9-((2,3-Dihydroxy-1-Propoxy)Methyl)Guanine	C0050163	exact				A1.4.1.1.1_Pharmacologic Substance	A1.4.1.2.1.5_Nucleic Acid, Nucleoside, or Nucleotide			anti		#VALUE!	Antiviral Agents	Antiviral Agents	Y	quasi syn therclass-to-disease	Virus Diseases	Virus Diseases	C0042769	P
1_000595	MeSH_PA	C043105	methoxyethylene-maleic anhydride copolymer	9011-16-9	2,5-Furandione, polymer with methoxyethylene	ChemID+	<syn per source>								2,5-Furandione, polymer with methoxyethylene		9011-16-9	<syn per source>	Methoxyethylene-maleic anhydride copolymer	exact		methoxyethylene-maleic anhydride copolymer	C043105	9011-16-9	exact				Methoxyethylene-Maleic Anhydride Copolymer	C0164183	exact				A1.4.1.2.1_Organic Chemical						#VALUE!	Delayed-Action Preparations	Delayed-Action Preparations	Y	exact (CUI-based)	Delayed-Action Preparations	Delayed-Action Preparations	C0011202	P
1_000596	MeSH_PA	C044388	N-(2-aminoethyl)-5-isoquinolinesulfonamide	84468-17-7	N-(2-Aminoethyl)-5-isoquinolinesulfonamide	ChemID+	exact								N-(2-Aminoethyl)-5-isoquinolinesulfonamide		84468-17-7	exact				N-(2-aminoethyl)-5-isoquinolinesulfonamide	C044388	84468-17-7	exact				N-(2-Aminoethyl)-5-Isoquinolinesulfonamide	C0067456	exact				A1.4.1.1.1_Pharmacologic Substance	A1.4.1.2.1_Organic Chemical			isa	isa	Inhibitors	Enzyme Inhibitors	Enzyme Inhibitors	Y	exact (CUI-based)	Enzyme Inhibitors	Enzyme Inhibitors	C0014432	P
1_000597	MeSH_PA	C044388	N-(2-aminoethyl)-5-isoquinolinesulfonamide	84468-17-7	N-(2-Aminoethyl)-5-isoquinolinesulfonamide	ChemID+	exact								N-(2-Aminoethyl)-5-isoquinolinesulfonamide		84468-17-7	exact				N-(2-aminoethyl)-5-isoquinolinesulfonamide	C044388	84468-17-7	exact				N-(2-Aminoethyl)-5-Isoquinolinesulfonamide	C0067456	exact				A1.4.1.1.1_Pharmacologic Substance	A1.4.1.2.1_Organic Chemical			inhibitor	inhibits	Inhibitors	Protein Kinase Inhibitors	Protein Kinase Inhibitors	Y	quasi syn therclass-to-function	Protein Kinase Activity	Protein Kinase Activity	C1150527	P
1_000598	MeSH_PA	C095284	1H-(1,2,4)oxadiazolo(4,3-a)quinoxalin-1-one												1H-(1,2,4)Oxadiazolo(4,3-a)quinoxalin-1-one		C095284000	exact				1H-(1,2,4)oxadiazolo(4,3-a)quinoxalin-1-one	C095284		exact				1H-(1,2,4)Oxadiazolo(4,3-A)Quinoxalin-1-One	C0380770	exact				A1.4.1.1.1_Pharmacologic Substance	A1.4.1.2.1_Organic Chemical			isa	isa	Inhibitors	Enzyme Inhibitors	Enzyme Inhibitors	Y	exact (CUI-based)	Enzyme Inhibitors	Enzyme Inhibitors	C0014432	P
1_000599	ChEBI		1R,4S,6R-1,4-endoperoxy-bisabola-2,10-diene					1R,4S,6R-1,4-endoperoxy-bisabola-2,10-diene	65845		exact											4-endoperoxy-bisabola-2,10-diene	C412948		<syn per source>	1R,4S,6R-1,4-endoperoxy-bisabola-2,10-diene	exact		1R,4S,6R-1,4-Endoperoxy-Bisabola-2,10-Diene	C0960602	exact				A1.4.1.1.1_Pharmacologic Substance	A1.4.1.2.1_Organic Chemical			anti		#VALUE!	antineoplastic agent	antineoplastic agent	Y	quasi syn therclass-to-disease	Malignant Neoplasms	Malignant Neoplasms	C0006826	P
1_000600	ChEBI		1R,4S,6R-1,4-endoperoxy-bisabola-2,10-diene					1R,4S,6R-1,4-endoperoxy-bisabola-2,10-diene	65845		exact											4-endoperoxy-bisabola-2,10-diene	C412948		<syn per source>	1R,4S,6R-1,4-endoperoxy-bisabola-2,10-diene	exact		1R,4S,6R-1,4-Endoperoxy-Bisabola-2,10-Diene	C0960602	exact				A1.4.1.1.1_Pharmacologic Substance	A1.4.1.2.1_Organic Chemical					#VALUE!	antiplasmodial drug	antiplasmodial drug	Y	quasi syn therclass-to-disease	plasmodium infections	Malaria	C0024530	S
1_000601	MeSH_PA	C036989	2-amino-3,4-dimethylimidazo(4,5-f)quinoline	77094-11-2	2-Amino-3,4-dimethylimidazo(4,5-f)quinoline	ChemID+	exact								2-Amino-3,4-dimethylimidazo(4,5-f)quinoline		77094-11-2	exact				2-amino-3,4-dimethylimidazo(4,5-f)quinoline	C036989	77094-11-2	exact				2-Amino-3,4-Dimethylimidazo(4,5-F)Quinoline	C0045819	exact				A1.4.1.1.5_Hazardous or Poisonous Substance	A1.4.1.2.1_Organic Chemical			causes		#VALUE!	Carcinogens	Carcinogens	Y	quasi syn therclass-to-disease	Carcinogenesis	Carcinogenesis	C0596263	P
1_000602	MeSH_PA	C036989	2-amino-3,4-dimethylimidazo(4,5-f)quinoline	77094-11-2	2-Amino-3,4-dimethylimidazo(4,5-f)quinoline	ChemID+	exact								2-Amino-3,4-dimethylimidazo(4,5-f)quinoline		77094-11-2	exact				2-amino-3,4-dimethylimidazo(4,5-f)quinoline	C036989	77094-11-2	exact				2-Amino-3,4-Dimethylimidazo(4,5-F)Quinoline	C0045819	exact				A1.4.1.1.5_Hazardous or Poisonous Substance	A1.4.1.2.1_Organic Chemical			causes		#VALUE!	Mutagens	Mutagens	Y	quasi syn therclass-to-function	Mutagenesis Process	Mutagenesis Process	C0079866	P
1_000603	MeSH_PA	C036989	2-amino-3,4-dimethylimidazo(4,5-f)quinoline	77094-11-2	2-Amino-3,4-dimethylimidazo(4,5-f)quinoline	ChemID+	exact								2-Amino-3,4-dimethylimidazo(4,5-f)quinoline		77094-11-2	exact				2-amino-3,4-dimethylimidazo(4,5-f)quinoline	C036989	77094-11-2	exact				2-Amino-3,4-Dimethylimidazo(4,5-F)Quinoline	C0045819	exact				A1.4.1.1.5_Hazardous or Poisonous Substance	A1.4.1.2.1_Organic Chemical			causes		#VALUE!	Noxae	Noxae	Y	quasi syn therclass-to-disease	Poisoning By And Exposure To Noxious Substances, Undetermined Intent	Poisoning By And Exposure To Noxious Substances, Undetermined Intent	C0480774	P
1_000604	MeSH_PA	C019132	3-amino-1,4-dimethyl-5H-pyrido(4,3-b)indole	62450-06-0	Trp-P-1	ChemID+	<syn per source>								Trp-P-1		62450-06-0	<syn per source>	3-Amino-1,4-dimethyl-5H-pyrido(4,3-b)indole	exact		3-amino-1,4-dimethyl-5H-pyrido(4,3-b)indole	C019132		exact				3-Amino-1,4-Dimethyl-5H-Pyrido(4,3-B)Indole	C0077413	exact				A1.4.1.1.1_Pharmacologic Substance	A1.4.1.2.1_Organic Chemical			causes		#VALUE!	Mutagens	Mutagens	Y	quasi syn therclass-to-function	Mutagenesis Process	Mutagenesis Process	C0079866	P
1_000605	MeSH_PA	C019132	3-amino-1,4-dimethyl-5H-pyrido(4,3-b)indole	62450-06-0	Trp-P-1	ChemID+	<syn per source>								Trp-P-1		62450-06-0	<syn per source>	3-Amino-1,4-dimethyl-5H-pyrido(4,3-b)indole	exact		3-amino-1,4-dimethyl-5H-pyrido(4,3-b)indole	C019132		exact				3-Amino-1,4-Dimethyl-5H-Pyrido(4,3-B)Indole	C0077413	exact				A1.4.1.1.1_Pharmacologic Substance	A1.4.1.2.1_Organic Chemical			causes		#VALUE!	Noxae	Noxae	Y	quasi syn therclass-to-disease	Poisoning By And Exposure To Noxious Substances, Undetermined Intent	Poisoning By And Exposure To Noxious Substances, Undetermined Intent	C0480774	P
1_000606	MeSH_PA	C052247	4-(4-diethylaminostyryl)-N-methylpyridinium	105802-46-8	4-(4-Diethylaminostyryl)-N-methylpyridinium	ChemID+	exact								4-(4-Diethylaminostyryl)-N-methylpyridinium		105802-46-8	exact				4-(4-diethylaminostyryl)-N-methylpyridinium	C052247	105802-46-8	exact				4-(4-Diethylaminostyryl)-N-Methylpyridinium	C0047916	exact				A1.4.1.1.4_Indicator, Reagent, or Diagnostic Aid	A1.4.1.2.1_Organic Chemical					#VALUE!	Coloring Agents	Coloring Agents	Y	exact (CUI-based)	Coloring Agents	Coloring Agents	C1566391	P
1_000607	MeSH_PA	C052247	4-(4-diethylaminostyryl)-N-methylpyridinium	105802-46-8	4-(4-Diethylaminostyryl)-N-methylpyridinium	ChemID+	exact								4-(4-Diethylaminostyryl)-N-methylpyridinium		105802-46-8	exact				4-(4-diethylaminostyryl)-N-methylpyridinium	C052247	105802-46-8	exact				4-(4-Diethylaminostyryl)-N-Methylpyridinium	C0047916	exact				A1.4.1.1.4_Indicator, Reagent, or Diagnostic Aid	A1.4.1.2.1_Organic Chemical					#VALUE!	Fluorescent Dyes	Fluorescent Dyes	Y	exact (CUI-based)	Fluorescent Dyes	Fluorescent Dyes	C0016320	P
1_000608	MeSH_PA	C052247	4-(4-diethylaminostyryl)-N-methylpyridinium	105802-46-8	4-(4-Diethylaminostyryl)-N-methylpyridinium	ChemID+	exact								4-(4-Diethylaminostyryl)-N-methylpyridinium		105802-46-8	exact				4-(4-diethylaminostyryl)-N-methylpyridinium	C052247	105802-46-8	exact				4-(4-Diethylaminostyryl)-N-Methylpyridinium	C0047916	exact				A1.4.1.1.4_Indicator, Reagent, or Diagnostic Aid	A1.4.1.2.1_Organic Chemical					#VALUE!	Indicators and Reagents	Indicators and Reagents	Y	exact (CUI-based)	Indicators And Reagents	Indicators And Reagents	C0021213	P
1_000609	MeSH_PA	C052247	4-(4-diethylaminostyryl)-N-methylpyridinium	105802-46-8	4-(4-Diethylaminostyryl)-N-methylpyridinium	ChemID+	exact								4-(4-Diethylaminostyryl)-N-methylpyridinium		105802-46-8	exact				4-(4-diethylaminostyryl)-N-methylpyridinium	C052247	105802-46-8	exact				4-(4-Diethylaminostyryl)-N-Methylpyridinium	C0047916	exact				A1.4.1.1.4_Indicator, Reagent, or Diagnostic Aid	A1.4.1.2.1_Organic Chemical					#VALUE!	Luminescent Agents	Luminescent Agents	Y	exact (CUI-based)	Luminescent Agents	Luminescent Agents	C1450139	P
1_000610	MeSH_PA	C053726	4-bromo-2,7-dimethoxy-3H-phenothiazin-3-one	93211-49-5	L 651392	ChemID+	<syn per source>								L 651392		93211-49-5	<syn per source>	4-Bromo-2,7-dimethoxy-3H-phenothiazin-3-one	exact		4-bromo-2,7-dimethoxy-3H-phenothiazin-3-one	C053726	93211-49-5	exact				4-Bromo-2,7-Dimethoxy-3H-Phenothiazin-3-One	C0096801	exact				A1.4.1.1.1_Pharmacologic Substance	A1.4.1.2.1_Organic Chemical					#VALUE!	Analgesics	Analgesics	Y	quasi syn therclass-to-disease	Pain	Pain	C0030193	P
1_000611	MeSH_PA	C053726	4-bromo-2,7-dimethoxy-3H-phenothiazin-3-one	93211-49-5	L 651392	ChemID+	<syn per source>								L 651392		93211-49-5	<syn per source>	4-Bromo-2,7-dimethoxy-3H-phenothiazin-3-one	exact		4-bromo-2,7-dimethoxy-3H-phenothiazin-3-one	C053726	93211-49-5	exact				4-Bromo-2,7-Dimethoxy-3H-Phenothiazin-3-One	C0096801	exact				A1.4.1.1.1_Pharmacologic Substance	A1.4.1.2.1_Organic Chemical					#VALUE!	Analgesics, Non-Narcotic	Analgesics, Non-Narcotic	Y	quasi syn therclass-to-disease	Pain	Pain	C0030193	P
1_000612	MeSH_PA	C053726	4-bromo-2,7-dimethoxy-3H-phenothiazin-3-one	93211-49-5	L 651392	ChemID+	<syn per source>								L 651392		93211-49-5	<syn per source>	4-Bromo-2,7-dimethoxy-3H-phenothiazin-3-one	exact		4-bromo-2,7-dimethoxy-3H-phenothiazin-3-one	C053726	93211-49-5	exact				4-Bromo-2,7-Dimethoxy-3H-Phenothiazin-3-One	C0096801	exact				A1.4.1.1.1_Pharmacologic Substance	A1.4.1.2.1_Organic Chemical			anti		#VALUE!	Anti-Inflammatory Agents	Anti-Inflammatory Agents	Y	quasi syn therclass-to-disease	Inflammation	Inflammation	C0021368	P
1_000613	MeSH_PA	C053726	4-bromo-2,7-dimethoxy-3H-phenothiazin-3-one	93211-49-5	L 651392	ChemID+	<syn per source>								L 651392		93211-49-5	<syn per source>	4-Bromo-2,7-dimethoxy-3H-phenothiazin-3-one	exact		4-bromo-2,7-dimethoxy-3H-phenothiazin-3-one	C053726	93211-49-5	exact				4-Bromo-2,7-Dimethoxy-3H-Phenothiazin-3-One	C0096801	exact				A1.4.1.1.1_Pharmacologic Substance	A1.4.1.2.1_Organic Chemical			anti		#VALUE!	Anti-Inflammatory Agents, Non-Steroidal	Anti-Inflammatory Agents, Non-Steroidal	Y	quasi syn therclass-to-disease	Inflammation	Inflammation	C0021368	P
1_000614	MeSH_PA	C053726	4-bromo-2,7-dimethoxy-3H-phenothiazin-3-one	93211-49-5	L 651392	ChemID+	<syn per source>								L 651392		93211-49-5	<syn per source>	4-Bromo-2,7-dimethoxy-3H-phenothiazin-3-one	exact		4-bromo-2,7-dimethoxy-3H-phenothiazin-3-one	C053726	93211-49-5	exact				4-Bromo-2,7-Dimethoxy-3H-Phenothiazin-3-One	C0096801	exact				A1.4.1.1.1_Pharmacologic Substance	A1.4.1.2.1_Organic Chemical			anti		#VALUE!	Antirheumatic Agents	Antirheumatic Agents	Y	quasi syn therclass-to-disease	Rheumatism	Rheumatism	C0035435	P
1_000615	MeSH_PA	C053726	4-bromo-2,7-dimethoxy-3H-phenothiazin-3-one	93211-49-5	L 651392	ChemID+	<syn per source>								L 651392		93211-49-5	<syn per source>	4-Bromo-2,7-dimethoxy-3H-phenothiazin-3-one	exact		4-bromo-2,7-dimethoxy-3H-phenothiazin-3-one	C053726	93211-49-5	exact				4-Bromo-2,7-Dimethoxy-3H-Phenothiazin-3-One	C0096801	exact				A1.4.1.1.1_Pharmacologic Substance	A1.4.1.2.1_Organic Chemical			isa	isa	Inhibitors	Enzyme Inhibitors	Enzyme Inhibitors	Y	exact (CUI-based)	Enzyme Inhibitors	Enzyme Inhibitors	C0014432	P
1_000616	MeSH_PA	C053726	4-bromo-2,7-dimethoxy-3H-phenothiazin-3-one	93211-49-5	L 651392	ChemID+	<syn per source>								L 651392		93211-49-5	<syn per source>	4-Bromo-2,7-dimethoxy-3H-phenothiazin-3-one	exact		4-bromo-2,7-dimethoxy-3H-phenothiazin-3-one	C053726	93211-49-5	exact				4-Bromo-2,7-Dimethoxy-3H-Phenothiazin-3-One	C0096801	exact				A1.4.1.1.1_Pharmacologic Substance	A1.4.1.2.1_Organic Chemical			inhibitor	inhibits	Inhibitors	Lipoxygenase Inhibitors	Lipoxygenase Inhibitors	Y	quasi syn therclass-to-function	Lipoxygenase Activity	Lipoxygenase Activity	C1151586	P
1_000617	MeSH_PA	C053726	4-bromo-2,7-dimethoxy-3H-phenothiazin-3-one	93211-49-5	L 651392	ChemID+	<syn per source>								L 651392		93211-49-5	<syn per source>	4-Bromo-2,7-dimethoxy-3H-phenothiazin-3-one	exact		4-bromo-2,7-dimethoxy-3H-phenothiazin-3-one	C053726	93211-49-5	exact				4-Bromo-2,7-Dimethoxy-3H-Phenothiazin-3-One	C0096801	exact				A1.4.1.1.1_Pharmacologic Substance	A1.4.1.2.1_Organic Chemical					#VALUE!	Peripheral Nervous System Agents	Peripheral Nervous System Agents	Y	quasi syn therclass-to-function	Pns Function	Pns Function	C0683211	P
1_000618	MeSH_PA	C053726	4-bromo-2,7-dimethoxy-3H-phenothiazin-3-one	93211-49-5	L 651392	ChemID+	<syn per source>								L 651392		93211-49-5	<syn per source>	4-Bromo-2,7-dimethoxy-3H-phenothiazin-3-one	exact		4-bromo-2,7-dimethoxy-3H-phenothiazin-3-one	C053726	93211-49-5	exact				4-Bromo-2,7-Dimethoxy-3H-Phenothiazin-3-One	C0096801	exact				A1.4.1.1.1_Pharmacologic Substance	A1.4.1.2.1_Organic Chemical					#VALUE!	Sensory System Agents	Sensory System Agents	Y	quasi syn therclass-to-disease	Sensory Disorders	Sensory Disorders	C0152027	P
1_000619	MeSH_PA	C037399	4-methyl-4-aza-3-oxopregnane-20-carboxylate	85531-68-6	4-Methyl-4-aza-3-oxopregnane-20-carboxylate	ChemID+	exact								4-Methyl-4-aza-3-oxopregnane-20-carboxylate		85531-68-6	exact				4-methyl-4-aza-3-oxopregnane-20-carboxylate	C037399	92472-61-2	exact				4-Methyl-4-Aza-3-Oxopregnane-20-Carboxylate	C0048476	exact				A1.4.1.1.1_Pharmacologic Substance	A1.4.1.2.1.9.1_Steroid			inhibitor	inhibits	Inhibitors	5-alpha Reductase Inhibitors	5-alpha Reductase Inhibitors	Y	quasi syn therclass-to-function	Steroid 5-Alpha Reductase Activity	Steroid 5-Alpha Reductase Activity	C2254641	P
1_000620	MeSH_PA	C037399	4-methyl-4-aza-3-oxopregnane-20-carboxylate	85531-68-6	4-Methyl-4-aza-3-oxopregnane-20-carboxylate	ChemID+	exact								4-Methyl-4-aza-3-oxopregnane-20-carboxylate		85531-68-6	exact				4-methyl-4-aza-3-oxopregnane-20-carboxylate	C037399	92472-61-2	exact				4-Methyl-4-Aza-3-Oxopregnane-20-Carboxylate	C0048476	exact				A1.4.1.1.1_Pharmacologic Substance	A1.4.1.2.1.9.1_Steroid			isa	isa	Inhibitors	Enzyme Inhibitors	Enzyme Inhibitors	Y	exact (CUI-based)	Enzyme Inhibitors	Enzyme Inhibitors	C0014432	P
1_000621	MeSH_PA	C039599	5-(2-formyl-3-hydroxyphenoxy)pentanoic acid	77858-21-0	Velaresol	ChemID+	<syn per source>								Velaresol	Velaresol [INN:BAN]	77858-21-0	<syn per source>	5-(2-formyl-3-hydroxyphenoxy)pentanoic acid	exact		5-(2-formyl-3-hydroxyphenoxy)pentanoic acid	C039599	77858-21-0	exact				5-(2-Formyl-3-Hydroxyphenoxy)Pentanoic Acid	C0950600	exact				A1.4.1.1.1_Pharmacologic Substance	A1.4.1.2.1_Organic Chemical			anti		#VALUE!	Antisickling Agents	Antisickling Agents	Y	quasi syn therclass-to-disease	Anemia, Sickle Cell	Anemia, Sickle Cell	C0002895	P
1_000622	MeSH_PA	C039599	5-(2-formyl-3-hydroxyphenoxy)pentanoic acid	77858-21-0	Velaresol	ChemID+	<syn per source>								Velaresol	Velaresol [INN:BAN]	77858-21-0	<syn per source>	5-(2-formyl-3-hydroxyphenoxy)pentanoic acid	exact		5-(2-formyl-3-hydroxyphenoxy)pentanoic acid	C039599	77858-21-0	exact				5-(2-Formyl-3-Hydroxyphenoxy)Pentanoic Acid	C0950600	exact				A1.4.1.1.1_Pharmacologic Substance	A1.4.1.2.1_Organic Chemical					#VALUE!	Hematologic Agents	Hematologic Agents	Y	quasi syn therclass-to-disease	Hematological Disease	Hematological Disease	C0018939	P
1_000623	MeSH_PA	C039599	5-(2-formyl-3-hydroxyphenoxy)pentanoic acid	77858-21-0	Velaresol	ChemID+	<syn per source>								Velaresol	Velaresol [INN:BAN]	77858-21-0	<syn per source>	5-(2-formyl-3-hydroxyphenoxy)pentanoic acid	exact		5-(2-formyl-3-hydroxyphenoxy)pentanoic acid	C039599	77858-21-0	exact				5-(2-Formyl-3-Hydroxyphenoxy)Pentanoic Acid	C0950600	exact				A1.4.1.1.1_Pharmacologic Substance	A1.4.1.2.1_Organic Chemical			causes		#VALUE!	Protective Agents	Protective Agents	Y	quasi syn therclass-to-function	Protective Drug Effect	Protective Drug Effect	C0678771	P
1_000624	MeSH_PA	C039599	5-(2-formyl-3-hydroxyphenoxy)pentanoic acid	77858-21-0	Velaresol	ChemID+	<syn per source>								Velaresol	Velaresol [INN:BAN]	77858-21-0	<syn per source>	5-(2-formyl-3-hydroxyphenoxy)pentanoic acid	exact		5-(2-formyl-3-hydroxyphenoxy)pentanoic acid	C039599	77858-21-0	exact				5-(2-Formyl-3-Hydroxyphenoxy)Pentanoic Acid	C0950600	exact				A1.4.1.1.1_Pharmacologic Substance	A1.4.1.2.1_Organic Chemical			causes		#VALUE!	Radiation-Protective Agents	Radiation-Protective Agents	Y	quasi syn therclass-to-function	Radiation-Protective Effect	Radiation-Protective Effect	C3179279	P
1_000625	MeSH_PA	C044888	5-bromo-4-chloro-3-indolyl beta-galactoside	7240-90-6	5-Bromo-4-chloro-3-indolyl beta-galactoside	ChemID+	exact	5-bromo-4-chloro-3-indolyl beta-D-galactoside	75055	7240-90-6	<syn per source>	5-bromo-4-chloro-3-indolyl beta-galactoside	exact		5-Bromo-4-chloro-3-indolyl beta-galactoside		7240-90-6	exact				5-bromo-4-chloro-3-indolyl beta-galactoside	C044888	7240-90-6	exact				5-Bromo-4-Chloro-3-Indolyl Beta-Galactoside	C0049081	exact				A1.4.1.2.1.8_Carbohydrate						#VALUE!	Chromogenic Compounds	Chromogenic Compounds	Y	exact (CUI-based)	Chromogenic Compounds	Chromogenic Compounds	C0008583	P
1_000626	MeSH_PA	C044888	5-bromo-4-chloro-3-indolyl beta-galactoside	7240-90-6	5-Bromo-4-chloro-3-indolyl beta-galactoside	ChemID+	exact	5-bromo-4-chloro-3-indolyl beta-D-galactoside	75055	7240-90-6	<syn per source>	5-bromo-4-chloro-3-indolyl beta-galactoside	exact		5-Bromo-4-chloro-3-indolyl beta-galactoside		7240-90-6	exact				5-bromo-4-chloro-3-indolyl beta-galactoside	C044888	7240-90-6	exact				5-Bromo-4-Chloro-3-Indolyl Beta-Galactoside	C0049081	exact				A1.4.1.2.1.8_Carbohydrate						#VALUE!	Coloring Agents	Coloring Agents	Y	exact (CUI-based)	Coloring Agents	Coloring Agents	C1566391	P
1_000627	MeSH_PA	C044888	5-bromo-4-chloro-3-indolyl beta-galactoside	7240-90-6	5-Bromo-4-chloro-3-indolyl beta-galactoside	ChemID+	exact	5-bromo-4-chloro-3-indolyl beta-D-galactoside	75055	7240-90-6	<syn per source>	5-bromo-4-chloro-3-indolyl beta-galactoside	exact		5-Bromo-4-chloro-3-indolyl beta-galactoside		7240-90-6	exact				5-bromo-4-chloro-3-indolyl beta-galactoside	C044888	7240-90-6	exact				5-Bromo-4-Chloro-3-Indolyl Beta-Galactoside	C0049081	exact				A1.4.1.2.1.8_Carbohydrate						#VALUE!	Indicators and Reagents	Indicators and Reagents	Y	exact (CUI-based)	Indicators And Reagents	Indicators And Reagents	C0021213	P
1_000628	MeSH_PA	C058176	5-nitro-2-(3-phenylpropylamino)benzoic acid	107254-86-4	5-Nitro-2-(3-phenylpropylamino)benzoic acid	ChemID+	exact	5-Nitro-2-(3-phenylpropylamino)benzoic acid	81921		exact				5-Nitro-2-(3-phenylpropylamino)benzoic acid		107254-86-4	exact				5-nitro-2-(3-phenylpropylamino)benzoic acid	C058176	107254-86-4	exact				5-Nitro-2-(3-Phenylpropylamino)Benzoic Acid	C0049330	exact				A1.4.1.1.1_Pharmacologic Substance	A1.4.1.2.1_Organic Chemical			inhibitor	inhibits	Inhibitors	Angiogenesis Inhibitors	Angiogenesis Inhibitors	Y	quasi syn therclass-to-function	Vascularization	Vascularization	C0042382	P
1_000629	MeSH_PA	C058176	5-nitro-2-(3-phenylpropylamino)benzoic acid	107254-86-4	5-Nitro-2-(3-phenylpropylamino)benzoic acid	ChemID+	exact	5-Nitro-2-(3-phenylpropylamino)benzoic acid	81921		exact				5-Nitro-2-(3-phenylpropylamino)benzoic acid		107254-86-4	exact				5-nitro-2-(3-phenylpropylamino)benzoic acid	C058176	107254-86-4	exact				5-Nitro-2-(3-Phenylpropylamino)Benzoic Acid	C0049330	exact				A1.4.1.1.1_Pharmacologic Substance	A1.4.1.2.1_Organic Chemical			modulating agent		#VALUE!	Angiogenesis Modulating Agents	Angiogenesis Modulating Agents	Y	quasi syn therclass-to-function	Vascularization	Vascularization	C0042382	P
1_000630	MeSH_PA	C058176	5-nitro-2-(3-phenylpropylamino)benzoic acid	107254-86-4	5-Nitro-2-(3-phenylpropylamino)benzoic acid	ChemID+	exact	5-Nitro-2-(3-phenylpropylamino)benzoic acid	81921		exact				5-Nitro-2-(3-phenylpropylamino)benzoic acid		107254-86-4	exact				5-nitro-2-(3-phenylpropylamino)benzoic acid	C058176	107254-86-4	exact				5-Nitro-2-(3-Phenylpropylamino)Benzoic Acid	C0049330	exact				A1.4.1.1.1_Pharmacologic Substance	A1.4.1.2.1_Organic Chemical			anti		#VALUE!	Antineoplastic Agents	Antineoplastic Agents	Y	quasi syn therclass-to-disease	Malignant Neoplasms	Malignant Neoplasms	C0006826	P
1_000631	MeSH_PA	C058176	5-nitro-2-(3-phenylpropylamino)benzoic acid	107254-86-4	5-Nitro-2-(3-phenylpropylamino)benzoic acid	ChemID+	exact	5-Nitro-2-(3-phenylpropylamino)benzoic acid	81921		exact				5-Nitro-2-(3-phenylpropylamino)benzoic acid		107254-86-4	exact				5-nitro-2-(3-phenylpropylamino)benzoic acid	C058176	107254-86-4	exact				5-Nitro-2-(3-Phenylpropylamino)Benzoic Acid	C0049330	exact				A1.4.1.1.1_Pharmacologic Substance	A1.4.1.2.1_Organic Chemical			inhibitor	inhibits	Inhibitors	Growth Inhibitors	Growth Inhibitors	Y	quasi syn therclass-to-function	Growth	Growth	C0018270	P
1_000632	MeSH_PA	C058176	5-nitro-2-(3-phenylpropylamino)benzoic acid	107254-86-4	5-Nitro-2-(3-phenylpropylamino)benzoic acid	ChemID+	exact	5-Nitro-2-(3-phenylpropylamino)benzoic acid	81921		exact				5-Nitro-2-(3-phenylpropylamino)benzoic acid		107254-86-4	exact				5-nitro-2-(3-phenylpropylamino)benzoic acid	C058176	107254-86-4	exact				5-Nitro-2-(3-Phenylpropylamino)Benzoic Acid	C0049330	exact				A1.4.1.1.1_Pharmacologic Substance	A1.4.1.2.1_Organic Chemical					#VALUE!	Growth Substances	Growth Substances	Y	quasi syn therclass-to-function	Growth	Growth	C0018270	P
1_000633	MeSH_PA	C012153	7,8-dichloro-1,2,3,4-tetrahydroisoquinoline	61563-24-4	7,8-dichloro-1,2,3,4-tetrahydroisoquinoline	ChEBI	exact	7,8-dichloro-1,2,3,4-tetrahydroisoquinoline	160129	61563-24-4	exact				7,8-dichloro-1,2,3,4-tetrahydroisoquinoline		57987-77-6	exact				7,8-dichloro-1,2,3,4-tetrahydroisoquinoline	C012153	57987-77-6	exact				7,8-Dichloro-1,2,3,4-Tetrahydroisoquinoline	C0099559	exact				A1.4.1.2.1_Organic Chemical				isa	isa	Inhibitors	Enzyme Inhibitors	Enzyme Inhibitors	Y	exact (CUI-based)	Enzyme Inhibitors	Enzyme Inhibitors	C0014432	P
1_000634	MeSH_PA	C012153	7,8-dichloro-1,2,3,4-tetrahydroisoquinoline	61563-24-4	7,8-dichloro-1,2,3,4-tetrahydroisoquinoline	ChEBI	exact	7,8-dichloro-1,2,3,4-tetrahydroisoquinoline	160129	61563-24-4	exact				7,8-dichloro-1,2,3,4-tetrahydroisoquinoline		57987-77-6	exact				7,8-dichloro-1,2,3,4-tetrahydroisoquinoline	C012153	57987-77-6	exact				7,8-Dichloro-1,2,3,4-Tetrahydroisoquinoline	C0099559	exact				A1.4.1.2.1_Organic Chemical				inhibitor	inhibits	Inhibitors	Monoamine Oxidase Inhibitors	Monoamine Oxidase Inhibitors	Y	quasi syn therclass-to-function	amine oxidase activity	Primary Amine Oxidase Activity	C1151830	S
1_000635	MeSH_PA	C037802	7-fluorobenzo-2-oxa-1,3-diazole-4-sulfonate	84806-27-9	7-Fluorobenzo-2-oxa-1,3-diazole-4-sulfonate	ChemID+	exact								7-Fluorobenzo-2-oxa-1,3-diazole-4-sulfonate		84806-27-9	exact				7-fluorobenzo-2-oxa-1,3-diazole-4-sulfonate	C037802	84806-27-9	exact				7-Fluorobenzo-2-Oxa-1,3-Diazole-4-Sulfonate	C0049891	exact				A1.4.1.1.1_Pharmacologic Substance	A1.4.1.2.1_Organic Chemical					#VALUE!	Coloring Agents	Coloring Agents	Y	exact (CUI-based)	Coloring Agents	Coloring Agents	C1566391	P
1_000636	MeSH_PA	C037802	7-fluorobenzo-2-oxa-1,3-diazole-4-sulfonate	84806-27-9	7-Fluorobenzo-2-oxa-1,3-diazole-4-sulfonate	ChemID+	exact								7-Fluorobenzo-2-oxa-1,3-diazole-4-sulfonate		84806-27-9	exact				7-fluorobenzo-2-oxa-1,3-diazole-4-sulfonate	C037802	84806-27-9	exact				7-Fluorobenzo-2-Oxa-1,3-Diazole-4-Sulfonate	C0049891	exact				A1.4.1.1.1_Pharmacologic Substance	A1.4.1.2.1_Organic Chemical					#VALUE!	Fluorescent Dyes	Fluorescent Dyes	Y	exact (CUI-based)	Fluorescent Dyes	Fluorescent Dyes	C0016320	P
1_000637	MeSH_PA	C037802	7-fluorobenzo-2-oxa-1,3-diazole-4-sulfonate	84806-27-9	7-Fluorobenzo-2-oxa-1,3-diazole-4-sulfonate	ChemID+	exact								7-Fluorobenzo-2-oxa-1,3-diazole-4-sulfonate		84806-27-9	exact				7-fluorobenzo-2-oxa-1,3-diazole-4-sulfonate	C037802	84806-27-9	exact				7-Fluorobenzo-2-Oxa-1,3-Diazole-4-Sulfonate	C0049891	exact				A1.4.1.1.1_Pharmacologic Substance	A1.4.1.2.1_Organic Chemical					#VALUE!	Indicators and Reagents	Indicators and Reagents	Y	exact (CUI-based)	Indicators And Reagents	Indicators And Reagents	C0021213	P
1_000638	MeSH_PA	C037802	7-fluorobenzo-2-oxa-1,3-diazole-4-sulfonate	84806-27-9	7-Fluorobenzo-2-oxa-1,3-diazole-4-sulfonate	ChemID+	exact								7-Fluorobenzo-2-oxa-1,3-diazole-4-sulfonate		84806-27-9	exact				7-fluorobenzo-2-oxa-1,3-diazole-4-sulfonate	C037802	84806-27-9	exact				7-Fluorobenzo-2-Oxa-1,3-Diazole-4-Sulfonate	C0049891	exact				A1.4.1.1.1_Pharmacologic Substance	A1.4.1.2.1_Organic Chemical					#VALUE!	Luminescent Agents	Luminescent Agents	Y	exact (CUI-based)	Luminescent Agents	Luminescent Agents	C1450139	P
1_000639	MeSH_PA	C061593	C6-(N1-methyl-1,2,3-trazolylmethylene)penem	102209-75-6	C6-(N1-Methyl-1,2,3-trazolylmethylene)penem	ChemID+	exact								C6-(N1-Methyl-1,2,3-trazolylmethylene)penem		102209-75-6	exact				C6-(N1-methyl-1,2,3-trazolylmethylene)penem	C061593	102209-75-6	exact				C6-(N1-Methyl-1,2,3-Trazolylmethylene)Penem	C0107919	exact				A1.4.1.1.1_Pharmacologic Substance	A1.4.1.2.1_Organic Chemical			isa	isa	Inhibitors	Enzyme Inhibitors	Enzyme Inhibitors	Y	exact (CUI-based)	Enzyme Inhibitors	Enzyme Inhibitors	C0014432	P
1_000640	MeSH_PA	C043435	polylactic acid-polyglycolic acid copolymer												Polylactic acid-polyglycolic acid copolymer		C043435000	exact				polylactic acid-polyglycolic acid copolymer	C043435		exact				Polylactic Acid-Polyglycolic Acid Copolymer	C0071599	exact				A1.4.1.1.2_Biomedical or Dental Material	A1.4.1.2.1_Organic Chemical					#VALUE!	Biocompatible Materials	Biocompatible Materials	Y	exact (CUI-based)	biocompatible materials	Biomaterials	C0005479	S
1_000641	MeSH_PA	C026148	prolyl-phenylalanyl-arginine-4-nitroanilide	64816-19-9	Prolyl-phenylalanyl-arginine-4-nitroanilide	ChemID+	exact								Prolyl-phenylalanyl-arginine-4-nitroanilide		64816-19-9	exact				prolyl-phenylalanyl-arginine-4-nitroanilide	C026148	64816-19-9	exact				Prolyl-Phenylalanyl-Arginine-4-Nitroanilide	C0072141	exact				A1.4.1.2.1.7_Amino Acid, Peptide, or Protein						#VALUE!	Chromogenic Compounds	Chromogenic Compounds	Y	exact (CUI-based)	Chromogenic Compounds	Chromogenic Compounds	C0008583	P
1_000642	MeSH_PA	C026148	prolyl-phenylalanyl-arginine-4-nitroanilide	64816-19-9	Prolyl-phenylalanyl-arginine-4-nitroanilide	ChemID+	exact								Prolyl-phenylalanyl-arginine-4-nitroanilide		64816-19-9	exact				prolyl-phenylalanyl-arginine-4-nitroanilide	C026148	64816-19-9	exact				Prolyl-Phenylalanyl-Arginine-4-Nitroanilide	C0072141	exact				A1.4.1.2.1.7_Amino Acid, Peptide, or Protein						#VALUE!	Coloring Agents	Coloring Agents	Y	exact (CUI-based)	Coloring Agents	Coloring Agents	C1566391	P
1_000643	MeSH_PA	C026148	prolyl-phenylalanyl-arginine-4-nitroanilide	64816-19-9	Prolyl-phenylalanyl-arginine-4-nitroanilide	ChemID+	exact								Prolyl-phenylalanyl-arginine-4-nitroanilide		64816-19-9	exact				prolyl-phenylalanyl-arginine-4-nitroanilide	C026148	64816-19-9	exact				Prolyl-Phenylalanyl-Arginine-4-Nitroanilide	C0072141	exact				A1.4.1.2.1.7_Amino Acid, Peptide, or Protein						#VALUE!	Indicators and Reagents	Indicators and Reagents	Y	exact (CUI-based)	Indicators And Reagents	Indicators And Reagents	C0021213	P
1_000644	MeSH_PA	C062028	1-(5-hydroxy-5-methylhexyl)-3-methylxanthine	107767-55-5	Albifylline	ChemID+	<syn per source>								Albifylline		107767-55-5	<syn per source>	1-(5-hydroxy-5-methylhexyl)-3-methylxanthine	exact		1-(5-hydroxy-5-methylhexyl)-3-methylxanthine	C062028	107767-55-5	exact				1-(5-Hydroxy-5-Methylhexyl)-3-Methylxanthine	C0088887	exact				A1.4.1.1.1_Pharmacologic Substance	A1.4.1.2.1_Organic Chemical			anti		#VALUE!	Anti-Asthmatic Agents	Anti-Asthmatic Agents	Y	quasi syn therclass-to-disease	Asthma	Asthma	C0004096	P
1_000645	MeSH_PA	C062028	1-(5-hydroxy-5-methylhexyl)-3-methylxanthine	107767-55-5	Albifylline	ChemID+	<syn per source>								Albifylline		107767-55-5	<syn per source>	1-(5-hydroxy-5-methylhexyl)-3-methylxanthine	exact		1-(5-hydroxy-5-methylhexyl)-3-methylxanthine	C062028	107767-55-5	exact				1-(5-Hydroxy-5-Methylhexyl)-3-Methylxanthine	C0088887	exact				A1.4.1.1.1_Pharmacologic Substance	A1.4.1.2.1_Organic Chemical					#VALUE!	Autonomic Agents	Autonomic Agents	Y	quasi syn therclass-to-function	Autonomic Function	Autonomic Function	C0518003	P
1_000646	MeSH_PA	C062028	1-(5-hydroxy-5-methylhexyl)-3-methylxanthine	107767-55-5	Albifylline	ChemID+	<syn per source>								Albifylline		107767-55-5	<syn per source>	1-(5-hydroxy-5-methylhexyl)-3-methylxanthine	exact		1-(5-hydroxy-5-methylhexyl)-3-methylxanthine	C062028	107767-55-5	exact				1-(5-Hydroxy-5-Methylhexyl)-3-Methylxanthine	C0088887	exact				A1.4.1.1.1_Pharmacologic Substance	A1.4.1.2.1_Organic Chemical			causes		#VALUE!	Bronchodilator Agents	Bronchodilator Agents	Y	quasi syn therclass-to-function	bronchodilation	Bronchodilation [Pe]	C1371299	S
1_000647	MeSH_PA	C062028	1-(5-hydroxy-5-methylhexyl)-3-methylxanthine	107767-55-5	Albifylline	ChemID+	<syn per source>								Albifylline		107767-55-5	<syn per source>	1-(5-hydroxy-5-methylhexyl)-3-methylxanthine	exact		1-(5-hydroxy-5-methylhexyl)-3-methylxanthine	C062028	107767-55-5	exact				1-(5-Hydroxy-5-Methylhexyl)-3-Methylxanthine	C0088887	exact				A1.4.1.1.1_Pharmacologic Substance	A1.4.1.2.1_Organic Chemical					#VALUE!	Peripheral Nervous System Agents	Peripheral Nervous System Agents	Y	quasi syn therclass-to-function	Pns Function	Pns Function	C0683211	P
1_000648	MeSH_PA	C062028	1-(5-hydroxy-5-methylhexyl)-3-methylxanthine	107767-55-5	Albifylline	ChemID+	<syn per source>								Albifylline		107767-55-5	<syn per source>	1-(5-hydroxy-5-methylhexyl)-3-methylxanthine	exact		1-(5-hydroxy-5-methylhexyl)-3-methylxanthine	C062028	107767-55-5	exact				1-(5-Hydroxy-5-Methylhexyl)-3-Methylxanthine	C0088887	exact				A1.4.1.1.1_Pharmacologic Substance	A1.4.1.2.1_Organic Chemical					#VALUE!	Respiratory System Agents	Respiratory System Agents	Y	quasi syn therclass-to-disease	respiratory disorders	Respiration Disorders	C0035204	S
1_000649	MeSH_PA	C070046	1,2-dioleoyloxy-3-(trimethylammonium)propane	113669-21-9	1,2-Dioleoyloxy-3-(trimethylammonium)propane	ChemID+	exact								1,2-Dioleoyloxy-3-(trimethylammonium)propane		113669-21-9	exact				1,2-dioleoyloxy-3-(trimethylammonium)propane	C070046	113669-21-9	exact				1,2-Dioleoyloxy-3-(Trimethylammonium)Propane	C0088100	exact				A1.4.1.1.4_Indicator, Reagent, or Diagnostic Aid	A1.4.1.2.1_Organic Chemical					#VALUE!	Coloring Agents	Coloring Agents	Y	exact (CUI-based)	Coloring Agents	Coloring Agents	C1566391	P
1_000650	MeSH_PA	C070046	1,2-dioleoyloxy-3-(trimethylammonium)propane	113669-21-9	1,2-Dioleoyloxy-3-(trimethylammonium)propane	ChemID+	exact								1,2-Dioleoyloxy-3-(trimethylammonium)propane		113669-21-9	exact				1,2-dioleoyloxy-3-(trimethylammonium)propane	C070046	113669-21-9	exact				1,2-Dioleoyloxy-3-(Trimethylammonium)Propane	C0088100	exact				A1.4.1.1.4_Indicator, Reagent, or Diagnostic Aid	A1.4.1.2.1_Organic Chemical					#VALUE!	Fluorescent Dyes	Fluorescent Dyes	Y	exact (CUI-based)	Fluorescent Dyes	Fluorescent Dyes	C0016320	P
1_000651	MeSH_PA	C070046	1,2-dioleoyloxy-3-(trimethylammonium)propane	113669-21-9	1,2-Dioleoyloxy-3-(trimethylammonium)propane	ChemID+	exact								1,2-Dioleoyloxy-3-(trimethylammonium)propane		113669-21-9	exact				1,2-dioleoyloxy-3-(trimethylammonium)propane	C070046	113669-21-9	exact				1,2-Dioleoyloxy-3-(Trimethylammonium)Propane	C0088100	exact				A1.4.1.1.4_Indicator, Reagent, or Diagnostic Aid	A1.4.1.2.1_Organic Chemical					#VALUE!	Indicators and Reagents	Indicators and Reagents	Y	exact (CUI-based)	Indicators And Reagents	Indicators And Reagents	C0021213	P
1_000652	MeSH_PA	C070046	1,2-dioleoyloxy-3-(trimethylammonium)propane	113669-21-9	1,2-Dioleoyloxy-3-(trimethylammonium)propane	ChemID+	exact								1,2-Dioleoyloxy-3-(trimethylammonium)propane		113669-21-9	exact				1,2-dioleoyloxy-3-(trimethylammonium)propane	C070046	113669-21-9	exact				1,2-Dioleoyloxy-3-(Trimethylammonium)Propane	C0088100	exact				A1.4.1.1.4_Indicator, Reagent, or Diagnostic Aid	A1.4.1.2.1_Organic Chemical					#VALUE!	Luminescent Agents	Luminescent Agents	Y	exact (CUI-based)	Luminescent Agents	Luminescent Agents	C1450139	P
1_000653	ChEBI		1-methyl-4-phenyl-1,2,3,6-tetrahydropyridine	28289-54-5	1-Methyl-4-phenyl-1,2,3,6-tetrahydropyridine	ChemID+	exact	1-methyl-4-phenyl-1,2,3,6-tetrahydropyridine	17963	28289-54-5	exact				1-Methyl-4-phenyl-1,2,3,6-tetrahydropyridine		28289-54-5	exact				1-Methyl-4-phenyl-1,2,3,6-tetrahydropyridine	D015632	28289-54-5	exact				1-Methyl-4-Phenyl-1,2,3,6-Tetrahydropyridine	C0000097	exact				A1.4.1.1.5_Hazardous or Poisonous Substance	A1.4.1.2.1_Organic Chemical			causes		#VALUE!	neurotoxin	neurotoxin	Y	quasi syn therclass-to-disease	Chemically Induced Neurotoxicity	Chemically Induced Neurotoxicity	C1516456	P
1_000654	MeSH_PA	D015632	1-Methyl-4-phenyl-1,2,3,6-tetrahydropyridine	28289-54-5	1-Methyl-4-phenyl-1,2,3,6-tetrahydropyridine	ChemID+	exact	1-methyl-4-phenyl-1,2,3,6-tetrahydropyridine	17963	28289-54-5	exact				1-Methyl-4-phenyl-1,2,3,6-tetrahydropyridine		28289-54-5	exact				1-Methyl-4-phenyl-1,2,3,6-tetrahydropyridine	D015632	28289-54-5	exact				1-Methyl-4-Phenyl-1,2,3,6-Tetrahydropyridine	C0000097	exact				A1.4.1.1.5_Hazardous or Poisonous Substance	A1.4.1.2.1_Organic Chemical					#VALUE!	Dopamine Agents	Dopamine Agents	Y	quasi syn therclass-to-function	Dopaminergic Synaptic Transmission	Dopaminergic Synaptic Transmission	C0234101	P
1_000655	MeSH_PA	D015632	1-Methyl-4-phenyl-1,2,3,6-tetrahydropyridine	28289-54-5	1-Methyl-4-phenyl-1,2,3,6-tetrahydropyridine	ChemID+	exact	1-methyl-4-phenyl-1,2,3,6-tetrahydropyridine	17963	28289-54-5	exact				1-Methyl-4-phenyl-1,2,3,6-tetrahydropyridine		28289-54-5	exact				1-Methyl-4-phenyl-1,2,3,6-tetrahydropyridine	D015632	28289-54-5	exact				1-Methyl-4-Phenyl-1,2,3,6-Tetrahydropyridine	C0000097	exact				A1.4.1.1.5_Hazardous or Poisonous Substance	A1.4.1.2.1_Organic Chemical			causes		#VALUE!	Neurotoxins	Neurotoxins	Y	quasi syn therclass-to-disease	Chemically Induced Neurotoxicity	Chemically Induced Neurotoxicity	C1516456	P
1_000656	MeSH_PA	D015632	1-Methyl-4-phenyl-1,2,3,6-tetrahydropyridine	28289-54-5	1-Methyl-4-phenyl-1,2,3,6-tetrahydropyridine	ChemID+	exact	1-methyl-4-phenyl-1,2,3,6-tetrahydropyridine	17963	28289-54-5	exact				1-Methyl-4-phenyl-1,2,3,6-tetrahydropyridine		28289-54-5	exact				1-Methyl-4-phenyl-1,2,3,6-tetrahydropyridine	D015632	28289-54-5	exact				1-Methyl-4-Phenyl-1,2,3,6-Tetrahydropyridine	C0000097	exact				A1.4.1.1.5_Hazardous or Poisonous Substance	A1.4.1.2.1_Organic Chemical					#VALUE!	Neurotransmitter Agents	Neurotransmitter Agents	Y	quasi syn therclass-to-function	neurotransmission	Synaptic Transmission	C0027793	S
1_000657	MeSH_PA	D015632	1-Methyl-4-phenyl-1,2,3,6-tetrahydropyridine	28289-54-5	1-Methyl-4-phenyl-1,2,3,6-tetrahydropyridine	ChemID+	exact	1-methyl-4-phenyl-1,2,3,6-tetrahydropyridine	17963	28289-54-5	exact				1-Methyl-4-phenyl-1,2,3,6-tetrahydropyridine		28289-54-5	exact				1-Methyl-4-phenyl-1,2,3,6-tetrahydropyridine	D015632	28289-54-5	exact				1-Methyl-4-Phenyl-1,2,3,6-Tetrahydropyridine	C0000097	exact				A1.4.1.1.5_Hazardous or Poisonous Substance	A1.4.1.2.1_Organic Chemical			causes		#VALUE!	Noxae	Noxae	Y	quasi syn therclass-to-disease	Poisoning By And Exposure To Noxious Substances, Undetermined Intent	Poisoning By And Exposure To Noxious Substances, Undetermined Intent	C0480774	P
1_000658	MeSH_PA	C094210	2,2'-(hydroxynitrosohydrazono)bis-ethanamine	146724-94-9	2,2'-(hydroxynitrosohydrazono)bis-ethanamine	CTD	exact															2,2'-(hydroxynitrosohydrazono)bis-ethanamine	C094210	146724-94-9	exact				2,2'-(Hydroxynitrosohydrazono)Bis-Ethanamine	C0298857	exact				A1.4.1.1.1_Pharmacologic Substance	A1.4.1.2.1_Organic Chemical					#VALUE!	Cardiovascular Agents	Cardiovascular Agents	Y	quasi syn therclass-to-disease	Cardiovascular Diseases	Cardiovascular Diseases	C0007222	P
1_000659	MeSH_PA	C094210	2,2'-(hydroxynitrosohydrazono)bis-ethanamine	146724-94-9	2,2'-(hydroxynitrosohydrazono)bis-ethanamine	CTD	exact															2,2'-(hydroxynitrosohydrazono)bis-ethanamine	C094210	146724-94-9	exact				2,2'-(Hydroxynitrosohydrazono)Bis-Ethanamine	C0298857	exact				A1.4.1.1.1_Pharmacologic Substance	A1.4.1.2.1_Organic Chemical					#VALUE!	Nitric Oxide Donors	Nitric Oxide Donors	Y	quasi syn therclass-to-function	Nitric Oxide Metabolic Process	Nitric Oxide Metabolic Process	C1158468	P
1_000660	MeSH_PA	C035759	3,3'-dithiobis(sulfosuccinimidyl propionate)	81069-02-5	3,3'-Dithiobis(sulfosuccinimidyl propionate)	ChemID+	exact								3,3'-Dithiobis(sulfosuccinimidyl propionate)		81069-02-5	exact				3,3'-dithiobis(sulfosuccinimidyl propionate)	C035759	81069-02-5	exact				3,3'-Dithiobis(Sulfosuccinimidyl Propionate)	C0046905	exact				A1.4.1.1.1_Pharmacologic Substance	A1.4.1.2.1_Organic Chemical					#VALUE!	Cross-Linking Reagents	Cross-Linking Reagents	Y	exact (CUI-based)	Cross-Linking Reagents	Cross-Linking Reagents	C0010360	P
1_000661	MeSH_PA	C035759	3,3'-dithiobis(sulfosuccinimidyl propionate)	81069-02-5	3,3'-Dithiobis(sulfosuccinimidyl propionate)	ChemID+	exact								3,3'-Dithiobis(sulfosuccinimidyl propionate)		81069-02-5	exact				3,3'-dithiobis(sulfosuccinimidyl propionate)	C035759	81069-02-5	exact				3,3'-Dithiobis(Sulfosuccinimidyl Propionate)	C0046905	exact				A1.4.1.1.1_Pharmacologic Substance	A1.4.1.2.1_Organic Chemical					#VALUE!	Indicators and Reagents	Indicators and Reagents	Y	exact (CUI-based)	Indicators And Reagents	Indicators And Reagents	C0021213	P
1_000662	MeSH_PA	C520857	3-amino-1-(1-boronic-ethyl)pyrrolidine-2-one																			3-amino-1-(1-boronic-ethyl)pyrrolidine-2-one	C520857		exact				3-Amino-1-(1-Boronic-Ethyl)Pyrrolidine-2-One	C1958132	exact				A1.4.1.2.1_Organic Chemical				inhibitor	inhibits	Inhibitors	Dipeptidyl-Peptidase IV Inhibitors	Dipeptidyl-Peptidase IV Inhibitors	Y	quasi syn therclass-to-function	Dipeptidyl-Peptidase Iv Activity	Dipeptidyl-Peptidase Iv Activity	C2258748	P
1_000663	MeSH_PA	C520857	3-amino-1-(1-boronic-ethyl)pyrrolidine-2-one																			3-amino-1-(1-boronic-ethyl)pyrrolidine-2-one	C520857		exact				3-Amino-1-(1-Boronic-Ethyl)Pyrrolidine-2-One	C1958132	exact				A1.4.1.2.1_Organic Chemical				isa	isa	Inhibitors	Enzyme Inhibitors	Enzyme Inhibitors	Y	exact (CUI-based)	Enzyme Inhibitors	Enzyme Inhibitors	C0014432	P
1_000664	MeSH_PA	C520857	3-amino-1-(1-boronic-ethyl)pyrrolidine-2-one																			3-amino-1-(1-boronic-ethyl)pyrrolidine-2-one	C520857		exact				3-Amino-1-(1-Boronic-Ethyl)Pyrrolidine-2-One	C1958132	exact				A1.4.1.2.1_Organic Chemical				hypo		#VALUE!	Hypoglycemic Agents	Hypoglycemic Agents	Y	quasi syn therclass-to-disease	Hyperglycemia	Hyperglycemia	C0020456	P
1_000665	MeSH_PA	C520857	3-amino-1-(1-boronic-ethyl)pyrrolidine-2-one																			3-amino-1-(1-boronic-ethyl)pyrrolidine-2-one	C520857		exact				3-Amino-1-(1-Boronic-Ethyl)Pyrrolidine-2-One	C1958132	exact				A1.4.1.2.1_Organic Chemical				inhibitor	inhibits	Inhibitors	Protease Inhibitors	Protease Inhibitors	Y	quasi syn therclass-to-function	Protease Activity	Protease Activity	C2263455	P
1_000666	MeSH_PA	C051171	5-methoxy-1-methyl-2-(n-propylamino)tetralin	85379-09-5	5-Methoxy-1-methyl-2-(n-propylamino)tetralin	ChemID+	exact	(1S,2R)-5-methoxy-1-methyl-2-(propylamino)tetralin	64117	85379-09-5	<syn per source>	5-Methoxy-1-methyl-2-(n-propylamino)tetralin	exact		5-Methoxy-1-methyl-2-(n-propylamino)tetralin		85379-09-5	exact				5-methoxy-1-methyl-2-(n-propylamino)tetralin	C051171	85379-09-5	exact				5-Methoxy-1-Methyl-2-(N-Propylamino)Tetralin	C0098525	exact				A1.4.1.1.1_Pharmacologic Substance	A1.4.1.2.1_Organic Chemical					#VALUE!	Dopamine Agents	Dopamine Agents	Y	quasi syn therclass-to-function	Dopaminergic Synaptic Transmission	Dopaminergic Synaptic Transmission	C0234101	P
1_000667	MeSH_PA	C051171	5-methoxy-1-methyl-2-(n-propylamino)tetralin	85379-09-5	5-Methoxy-1-methyl-2-(n-propylamino)tetralin	ChemID+	exact	(1S,2R)-5-methoxy-1-methyl-2-(propylamino)tetralin	64117	85379-09-5	<syn per source>	5-Methoxy-1-methyl-2-(n-propylamino)tetralin	exact		5-Methoxy-1-methyl-2-(n-propylamino)tetralin		85379-09-5	exact				5-methoxy-1-methyl-2-(n-propylamino)tetralin	C051171	85379-09-5	exact				5-Methoxy-1-Methyl-2-(N-Propylamino)Tetralin	C0098525	exact				A1.4.1.1.1_Pharmacologic Substance	A1.4.1.2.1_Organic Chemical			antagonist	antagonist	#VALUE!	Dopamine Antagonists	Dopamine Antagonists	Y	quasi syn therclass-to-function	Dopamine Receptor Activity	Dopamine Receptor Activity	C1152730	P
1_000668	MeSH_PA	C051171	5-methoxy-1-methyl-2-(n-propylamino)tetralin	85379-09-5	5-Methoxy-1-methyl-2-(n-propylamino)tetralin	ChemID+	exact	(1S,2R)-5-methoxy-1-methyl-2-(propylamino)tetralin	64117	85379-09-5	<syn per source>	5-Methoxy-1-methyl-2-(n-propylamino)tetralin	exact		5-Methoxy-1-methyl-2-(n-propylamino)tetralin		85379-09-5	exact				5-methoxy-1-methyl-2-(n-propylamino)tetralin	C051171	85379-09-5	exact				5-Methoxy-1-Methyl-2-(N-Propylamino)Tetralin	C0098525	exact				A1.4.1.1.1_Pharmacologic Substance	A1.4.1.2.1_Organic Chemical					#VALUE!	Neurotransmitter Agents	Neurotransmitter Agents	Y	quasi syn therclass-to-function	neurotransmission	Synaptic Transmission	C0027793	S
1_000669	MeSH_PA	C053876	6-isopropoxy-9-oxoxanthene-2-carboxylic acid	33458-93-4	6-Isopropoxy-9-oxoxanthene-2-carboxylic acid	ChemID+	exact								6-Isopropoxy-9-oxoxanthene-2-carboxylic acid		33458-93-4	exact				6-isopropoxy-9-oxoxanthene-2-carboxylic acid	C053876	33458-93-4	exact				6-Isopropoxy-9-Oxoxanthene-2-Carboxylic Acid	C0099263	exact				A1.4.1.1.1_Pharmacologic Substance	A1.4.1.2.1_Organic Chemical			antagonist	antagonist	#VALUE!	Hormone Antagonists	Hormone Antagonists	Y	quasi syn therclass-to-function	Hormone Activity	Hormone Activity	C1149475	P
1_000670	MeSH_PA	C053876	6-isopropoxy-9-oxoxanthene-2-carboxylic acid	33458-93-4	6-Isopropoxy-9-oxoxanthene-2-carboxylic acid	ChemID+	exact								6-Isopropoxy-9-oxoxanthene-2-carboxylic acid		33458-93-4	exact				6-isopropoxy-9-oxoxanthene-2-carboxylic acid	C053876	33458-93-4	exact				6-Isopropoxy-9-Oxoxanthene-2-Carboxylic Acid	C0099263	exact				A1.4.1.1.1_Pharmacologic Substance	A1.4.1.2.1_Organic Chemical				affects	#VALUE!	Hormones, Hormone Substitutes, and Hormone Antagonists	Hormones, Hormone Substitutes, and Hormone Antagonists	Y	quasi syn therclass-to-function	Hormone Activity	Hormone Activity	C1149475	P
1_000671	MeSH_PA	C053876	6-isopropoxy-9-oxoxanthene-2-carboxylic acid	33458-93-4	6-Isopropoxy-9-oxoxanthene-2-carboxylic acid	ChemID+	exact								6-Isopropoxy-9-oxoxanthene-2-carboxylic acid		33458-93-4	exact				6-isopropoxy-9-oxoxanthene-2-carboxylic acid	C053876	33458-93-4	exact				6-Isopropoxy-9-Oxoxanthene-2-Carboxylic Acid	C0099263	exact				A1.4.1.1.1_Pharmacologic Substance	A1.4.1.2.1_Organic Chemical			antagonist	antagonist	#VALUE!	Prostaglandin Antagonists	Prostaglandin Antagonists	Y	quasi syn therclass-to-function	Prostaglandin Receptor Activity	Prostaglandin Receptor Activity	C1152751	P
1_000672	MeSH_PA	C028722	ethylene glycolylbis(succinimidyl succinate)	70539-42-3	Ethylene glycolylbis(succinimidyl succinate)	ChemID+	exact								Ethylene glycolylbis(succinimidyl succinate)		70539-42-3	exact				ethylene glycolylbis(succinimidyl succinate)	C028722	70539-42-3	exact				Ethylene Glycolylbis(Succinimidyl Succinate)	C0059811	exact				A1.4.1.1.1_Pharmacologic Substance	A1.4.1.2.1_Organic Chemical					#VALUE!	Affinity Labels	Affinity Labels	Y	exact (CUI-based)	Affinity Labels	Affinity Labels	C0001730	P
1_000673	MeSH_PA	C028722	ethylene glycolylbis(succinimidyl succinate)	70539-42-3	Ethylene glycolylbis(succinimidyl succinate)	ChemID+	exact								Ethylene glycolylbis(succinimidyl succinate)		70539-42-3	exact				ethylene glycolylbis(succinimidyl succinate)	C028722	70539-42-3	exact				Ethylene Glycolylbis(Succinimidyl Succinate)	C0059811	exact				A1.4.1.1.1_Pharmacologic Substance	A1.4.1.2.1_Organic Chemical					#VALUE!	Cross-Linking Reagents	Cross-Linking Reagents	Y	exact (CUI-based)	Cross-Linking Reagents	Cross-Linking Reagents	C0010360	P
1_000674	MeSH_PA	C028722	ethylene glycolylbis(succinimidyl succinate)	70539-42-3	Ethylene glycolylbis(succinimidyl succinate)	ChemID+	exact								Ethylene glycolylbis(succinimidyl succinate)		70539-42-3	exact				ethylene glycolylbis(succinimidyl succinate)	C028722	70539-42-3	exact				Ethylene Glycolylbis(Succinimidyl Succinate)	C0059811	exact				A1.4.1.1.1_Pharmacologic Substance	A1.4.1.2.1_Organic Chemical					#VALUE!	Indicators and Reagents	Indicators and Reagents	Y	exact (CUI-based)	Indicators And Reagents	Indicators And Reagents	C0021213	P
1_000675	MeSH_PA	C063429	glucosaminylmuramyl-2-alanine-D-isoglutamine	97590-38-0	Glucosaminylmuramyl-2-alanine-D-isoglutamine	ChemID+	exact								Glucosaminylmuramyl-2-alanine-D-isoglutamine		97590-38-0	exact				glucosaminylmuramyl-2-alanine-D-isoglutamine	C063429	97590-38-0	exact				Glucosaminylmuramyl-2-Alanine-D-Isoglutamine	C0082715	exact				A1.4.1.1.3_Biologically Active Substance	A1.4.1.2.1.7_Amino Acid, Peptide, or Protein			adjuvant	adju	1	Adjuvants, Immunologic	Adjuvants, Immunologic	Y	quasi syn therclass-to-function	Active Immunity	Active Immunity	C0020965	P
1_000676	MeSH_PA	C063429	glucosaminylmuramyl-2-alanine-D-isoglutamine	97590-38-0	Glucosaminylmuramyl-2-alanine-D-isoglutamine	ChemID+	exact								Glucosaminylmuramyl-2-alanine-D-isoglutamine		97590-38-0	exact				glucosaminylmuramyl-2-alanine-D-isoglutamine	C063429	97590-38-0	exact				Glucosaminylmuramyl-2-Alanine-D-Isoglutamine	C0082715	exact				A1.4.1.1.3_Biologically Active Substance	A1.4.1.2.1.7_Amino Acid, Peptide, or Protein					#VALUE!	Immunologic Factors	Immunologic Factors	Y	quasi syn therclass-to-function	Immunity	Immunity	C0020964	P
1_000677	MeSH_PA	C082299	N-((1S,trans)-2-hydroxycyclopentyl)adenosine	124555-18-6	GR 79236	ChemID+	<syn per source>								GR 79236		124555-18-6	<syn per source>	N-((1S,trans)-2-Hydroxycyclopentyl)adenosine	exact		N-((1S,trans)-2-hydroxycyclopentyl)adenosine	C082299	124555-18-6	exact				N-((1S,Trans)-2-Hydroxycyclopentyl)Adenosine	C0218380	exact				A1.4.1.1.1_Pharmacologic Substance	A1.4.1.2.1.5_Nucleic Acid, Nucleoside, or Nucleotide			anti		#VALUE!	Antimetabolites	Antimetabolites	Y	quasi syn therclass-to-function	Metabolism	Metabolism	C0025519	P
1_000678	MeSH_PA	C082299	N-((1S,trans)-2-hydroxycyclopentyl)adenosine	124555-18-6	GR 79236	ChemID+	<syn per source>								GR 79236		124555-18-6	<syn per source>	N-((1S,trans)-2-Hydroxycyclopentyl)adenosine	exact		N-((1S,trans)-2-hydroxycyclopentyl)adenosine	C082299	124555-18-6	exact				N-((1S,Trans)-2-Hydroxycyclopentyl)Adenosine	C0218380	exact				A1.4.1.1.1_Pharmacologic Substance	A1.4.1.2.1.5_Nucleic Acid, Nucleoside, or Nucleotide			hypo		#VALUE!	Hypolipidemic Agents	Hypolipidemic Agents	Y	quasi syn therclass-to-disease	Hyperlipidemia	Hyperlipidemia	C0020473	P
1_000679	MeSH_PA	C082299	N-((1S,trans)-2-hydroxycyclopentyl)adenosine	124555-18-6	GR 79236	ChemID+	<syn per source>								GR 79236		124555-18-6	<syn per source>	N-((1S,trans)-2-Hydroxycyclopentyl)adenosine	exact		N-((1S,trans)-2-hydroxycyclopentyl)adenosine	C082299	124555-18-6	exact				N-((1S,Trans)-2-Hydroxycyclopentyl)Adenosine	C0218380	exact				A1.4.1.1.1_Pharmacologic Substance	A1.4.1.2.1.5_Nucleic Acid, Nucleoside, or Nucleotide			regulating		#VALUE!	Lipid Regulating Agents	Lipid Regulating Agents	Y	quasi syn therclass-to-function	Lipid Metabolism	Lipid Metabolism	C0598783	P
1_000680	MeSH_PA	C013624	N-nitroso(2-hydroxypropyl)(2-oxopropyl)amine	61499-28-3	N-Nitroso(2-hydroxypropyl)(2-oxopropyl)amine	ChemID+	exact								N-Nitroso(2-hydroxypropyl)(2-oxopropyl)amine		61499-28-3	exact				N-nitroso(2-hydroxypropyl)(2-oxopropyl)amine	C013624	61499-28-3	exact				N-Nitroso(2-Hydroxypropyl)(2-Oxopropyl)Amine	C0068179	exact				A1.4.1.1.5_Hazardous or Poisonous Substance	A1.4.1.2.1_Organic Chemical			causes		#VALUE!	Carcinogens	Carcinogens	Y	quasi syn therclass-to-disease	Carcinogenesis	Carcinogenesis	C0596263	P
1_000681	MeSH_PA	C013624	N-nitroso(2-hydroxypropyl)(2-oxopropyl)amine	61499-28-3	N-Nitroso(2-hydroxypropyl)(2-oxopropyl)amine	ChemID+	exact								N-Nitroso(2-hydroxypropyl)(2-oxopropyl)amine		61499-28-3	exact				N-nitroso(2-hydroxypropyl)(2-oxopropyl)amine	C013624	61499-28-3	exact				N-Nitroso(2-Hydroxypropyl)(2-Oxopropyl)Amine	C0068179	exact				A1.4.1.1.5_Hazardous or Poisonous Substance	A1.4.1.2.1_Organic Chemical			causes		#VALUE!	Noxae	Noxae	Y	quasi syn therclass-to-disease	Poisoning By And Exposure To Noxious Substances, Undetermined Intent	Poisoning By And Exposure To Noxious Substances, Undetermined Intent	C0480774	P
1_000682	MeSH_PA	C018151	N-succinimidyl 3-(2-pyridyldithio)propionate	68181-17-9	N-Succinimidyl 3-(2-pyridyldithio)propionate	ChemID+	exact								N-Succinimidyl 3-(2-pyridyldithio)propionate		68181-17-9	exact				N-succinimidyl 3-(2-pyridyldithio)propionate	C018151	68181-17-9	exact				N-Succinimidyl 3-(2-Pyridyldithio)Propionate	C0068285	exact				A1.4.1.1.1_Pharmacologic Substance	A1.4.1.2.1_Organic Chemical					#VALUE!	Cross-Linking Reagents	Cross-Linking Reagents	Y	exact (CUI-based)	Cross-Linking Reagents	Cross-Linking Reagents	C0010360	P
1_000683	MeSH_PA	C018151	N-succinimidyl 3-(2-pyridyldithio)propionate	68181-17-9	N-Succinimidyl 3-(2-pyridyldithio)propionate	ChemID+	exact								N-Succinimidyl 3-(2-pyridyldithio)propionate		68181-17-9	exact				N-succinimidyl 3-(2-pyridyldithio)propionate	C018151	68181-17-9	exact				N-Succinimidyl 3-(2-Pyridyldithio)Propionate	C0068285	exact				A1.4.1.1.1_Pharmacologic Substance	A1.4.1.2.1_Organic Chemical					#VALUE!	Indicators and Reagents	Indicators and Reagents	Y	exact (CUI-based)	Indicators And Reagents	Indicators And Reagents	C0021213	P
1_000684	MeSH_PA	C056415	1-(1-(2-benzo(b)thienyl)cyclohexyl)piperidine	112726-66-6	1-(1-(2-Benzo(b)thienyl)cyclohexyl)piperidine	ChemID+	exact								1-(1-(2-Benzo(b)thienyl)cyclohexyl)piperidine		112726-66-6	exact				1-(1-(2-benzo(b)thienyl)cyclohexyl)piperidine	C056415	112726-66-6	exact				1-(1-(2-Benzo(B)Thienyl)Cyclohexyl)Piperidine	C0245420	exact				A1.4.1.1.1_Pharmacologic Substance	A1.4.1.2.1_Organic Chemical					#VALUE!	Dopamine Agents	Dopamine Agents	Y	quasi syn therclass-to-function	Dopaminergic Synaptic Transmission	Dopaminergic Synaptic Transmission	C0234101	P
1_000685	MeSH_PA	C056415	1-(1-(2-benzo(b)thienyl)cyclohexyl)piperidine	112726-66-6	1-(1-(2-Benzo(b)thienyl)cyclohexyl)piperidine	ChemID+	exact								1-(1-(2-Benzo(b)thienyl)cyclohexyl)piperidine		112726-66-6	exact				1-(1-(2-benzo(b)thienyl)cyclohexyl)piperidine	C056415	112726-66-6	exact				1-(1-(2-Benzo(B)Thienyl)Cyclohexyl)Piperidine	C0245420	exact				A1.4.1.1.1_Pharmacologic Substance	A1.4.1.2.1_Organic Chemical			agonist	agonist	10	Dopamine Agonists	Dopamine Agonists	Y	quasi syn therclass-to-function	Dopamine Receptor Activity	Dopamine Receptor Activity	C1152730	P
1_000686	MeSH_PA	C056415	1-(1-(2-benzo(b)thienyl)cyclohexyl)piperidine	112726-66-6	1-(1-(2-Benzo(b)thienyl)cyclohexyl)piperidine	ChemID+	exact								1-(1-(2-Benzo(b)thienyl)cyclohexyl)piperidine		112726-66-6	exact				1-(1-(2-benzo(b)thienyl)cyclohexyl)piperidine	C056415	112726-66-6	exact				1-(1-(2-Benzo(B)Thienyl)Cyclohexyl)Piperidine	C0245420	exact				A1.4.1.1.1_Pharmacologic Substance	A1.4.1.2.1_Organic Chemical					#VALUE!	Neurotransmitter Agents	Neurotransmitter Agents	Y	quasi syn therclass-to-function	neurotransmission	Synaptic Transmission	C0027793	S
1_000687	MeSH_PA	D019307	1-(5-Isoquinolinesulfonyl)-2-Methylpiperazine	84477-87-2	1-(5-Isoquinolinesulfonyl)-2-methylpiperazine	ChemID+	exact	5-(2-methylpiperazine-1-sulfonyl)isoquinoline	43385	84477-87-2	<syn per source>	1-(5-Isoquinolinesulfonyl)-2-methylpiperazine	exact		1-(5-Isoquinolinesulfonyl)-2-methylpiperazine		84477-87-2	exact				1-(5-Isoquinolinesulfonyl)-2-Methylpiperazine	D019307	84477-87-2	exact				1-(5-Isoquinolinesulfonyl)-2-Methylpiperazine	C0044222	exact				A1.4.1.1.1_Pharmacologic Substance	A1.4.1.2.1_Organic Chemical			isa	isa	Inhibitors	Enzyme Inhibitors	Enzyme Inhibitors	Y	exact (CUI-based)	Enzyme Inhibitors	Enzyme Inhibitors	C0014432	P
1_000688	MeSH_PA	C037145	1-hexadecyl-2-acetyl-glycero-3-phosphocholine	74389-68-7	1-Hexadecyl-2-acetyl-glycero-3-phosphocholine	ChemID+	exact								1-Hexadecyl-2-acetyl-glycero-3-phosphocholine		74389-68-7	exact				1-hexadecyl-2-acetyl-glycero-3-phosphocholine	C037145	74389-68-7	exact				1-Hexadecyl-2-Acetyl-Glycero-3-Phosphocholine	C0044397	exact				A1.4.1.1.1_Pharmacologic Substance	A1.4.1.2.1.9_Lipid					#VALUE!	Adrenergic Agents	Adrenergic Agents	Y	quasi syn therclass-to-function	Adrenergic Synaptic Transmission	Adrenergic Synaptic Transmission	C0234098	P
1_000689	MeSH_PA	C037145	1-hexadecyl-2-acetyl-glycero-3-phosphocholine	74389-68-7	1-Hexadecyl-2-acetyl-glycero-3-phosphocholine	ChemID+	exact								1-Hexadecyl-2-acetyl-glycero-3-phosphocholine		74389-68-7	exact				1-hexadecyl-2-acetyl-glycero-3-phosphocholine	C037145	74389-68-7	exact				1-Hexadecyl-2-Acetyl-Glycero-3-Phosphocholine	C0044397	exact				A1.4.1.1.1_Pharmacologic Substance	A1.4.1.2.1.9_Lipid			antagonist	antagonist	#VALUE!	Adrenergic Antagonists	Adrenergic Antagonists	Y	quasi syn therclass-to-function	Adrenergic Synaptic Transmission	Adrenergic Synaptic Transmission	C0234098	P
1_000690	MeSH_PA	C037145	1-hexadecyl-2-acetyl-glycero-3-phosphocholine	74389-68-7	1-Hexadecyl-2-acetyl-glycero-3-phosphocholine	ChemID+	exact								1-Hexadecyl-2-acetyl-glycero-3-phosphocholine		74389-68-7	exact				1-hexadecyl-2-acetyl-glycero-3-phosphocholine	C037145	74389-68-7	exact				1-Hexadecyl-2-Acetyl-Glycero-3-Phosphocholine	C0044397	exact				A1.4.1.1.1_Pharmacologic Substance	A1.4.1.2.1.9_Lipid			antagonist	antagonist	#VALUE!	Adrenergic beta-Antagonists	Adrenergic beta-Antagonists	Y	quasi syn therclass-to-function	Beta-Adrenergic Receptor Function	Beta-Adrenergic Receptor Function	C0544652	P
1_000691	MeSH_PA	C037145	1-hexadecyl-2-acetyl-glycero-3-phosphocholine	74389-68-7	1-Hexadecyl-2-acetyl-glycero-3-phosphocholine	ChemID+	exact								1-Hexadecyl-2-acetyl-glycero-3-phosphocholine		74389-68-7	exact				1-hexadecyl-2-acetyl-glycero-3-phosphocholine	C037145	74389-68-7	exact				1-Hexadecyl-2-Acetyl-Glycero-3-Phosphocholine	C0044397	exact				A1.4.1.1.1_Pharmacologic Substance	A1.4.1.2.1.9_Lipid			anti		#VALUE!	Antihypertensive Agents	Antihypertensive Agents	Y	quasi syn therclass-to-disease	hypertension	Hypertensive Disease	C0020538	S
1_000692	MeSH_PA	C037145	1-hexadecyl-2-acetyl-glycero-3-phosphocholine	74389-68-7	1-Hexadecyl-2-acetyl-glycero-3-phosphocholine	ChemID+	exact								1-Hexadecyl-2-acetyl-glycero-3-phosphocholine		74389-68-7	exact				1-hexadecyl-2-acetyl-glycero-3-phosphocholine	C037145	74389-68-7	exact				1-Hexadecyl-2-Acetyl-Glycero-3-Phosphocholine	C0044397	exact				A1.4.1.1.1_Pharmacologic Substance	A1.4.1.2.1.9_Lipid					#VALUE!	Cardiovascular Agents	Cardiovascular Agents	Y	quasi syn therclass-to-disease	Cardiovascular Diseases	Cardiovascular Diseases	C0007222	P
1_000693	MeSH_PA	C037145	1-hexadecyl-2-acetyl-glycero-3-phosphocholine	74389-68-7	1-Hexadecyl-2-acetyl-glycero-3-phosphocholine	ChemID+	exact								1-Hexadecyl-2-acetyl-glycero-3-phosphocholine		74389-68-7	exact				1-hexadecyl-2-acetyl-glycero-3-phosphocholine	C037145	74389-68-7	exact				1-Hexadecyl-2-Acetyl-Glycero-3-Phosphocholine	C0044397	exact				A1.4.1.1.1_Pharmacologic Substance	A1.4.1.2.1.9_Lipid					#VALUE!	Neurotransmitter Agents	Neurotransmitter Agents	Y	quasi syn therclass-to-function	neurotransmission	Synaptic Transmission	C0027793	S
1_000694	MeSH_PA	C036990	2-amino-3,8-dimethylimidazo(4,5-f)quinoxaline	77500-04-0	8-Methyl-IQX	ChemID+	<syn per source>	MeIQx	76604	77500-04-0	<syn per source>	2-Amino-3,8-dimethylimidazo[4,5-f]quinoxaline	syn no\W		8-Methyl-IQX		77500-04-0	<syn per source>	2-Amino-3,8-dimethylimidazo(4,5-f)quinoxaline	exact		2-amino-3,8-dimethylimidazo(4,5-f)quinoxaline	C036990	77500-04-0	exact				2-Amino-3,8-Dimethylimidazo(4,5-F)Quinoxaline	C0045822	exact				A1.4.1.1.1_Pharmacologic Substance	A1.4.1.1.5_Hazardous or Poisonous Substance	A1.4.1.2.1_Organic Chemical		causes		#VALUE!	Carcinogens	Carcinogens	Y	quasi syn therclass-to-disease	Carcinogenesis	Carcinogenesis	C0596263	P
1_000695	MeSH_PA	C036990	2-amino-3,8-dimethylimidazo(4,5-f)quinoxaline	77500-04-0	8-Methyl-IQX	ChemID+	<syn per source>	MeIQx	76604	77500-04-0	<syn per source>	2-Amino-3,8-dimethylimidazo[4,5-f]quinoxaline	syn no\W		8-Methyl-IQX		77500-04-0	<syn per source>	2-Amino-3,8-dimethylimidazo(4,5-f)quinoxaline	exact		2-amino-3,8-dimethylimidazo(4,5-f)quinoxaline	C036990	77500-04-0	exact				2-Amino-3,8-Dimethylimidazo(4,5-F)Quinoxaline	C0045822	exact				A1.4.1.1.1_Pharmacologic Substance	A1.4.1.1.5_Hazardous or Poisonous Substance	A1.4.1.2.1_Organic Chemical		causes		#VALUE!	Mutagens	Mutagens	Y	quasi syn therclass-to-function	Mutagenesis Process	Mutagenesis Process	C0079866	P
1_000696	MeSH_PA	C036990	2-amino-3,8-dimethylimidazo(4,5-f)quinoxaline	77500-04-0	8-Methyl-IQX	ChemID+	<syn per source>	MeIQx	76604	77500-04-0	<syn per source>	2-Amino-3,8-dimethylimidazo[4,5-f]quinoxaline	syn no\W		8-Methyl-IQX		77500-04-0	<syn per source>	2-Amino-3,8-dimethylimidazo(4,5-f)quinoxaline	exact		2-amino-3,8-dimethylimidazo(4,5-f)quinoxaline	C036990	77500-04-0	exact				2-Amino-3,8-Dimethylimidazo(4,5-F)Quinoxaline	C0045822	exact				A1.4.1.1.1_Pharmacologic Substance	A1.4.1.1.5_Hazardous or Poisonous Substance	A1.4.1.2.1_Organic Chemical		causes		#VALUE!	Noxae	Noxae	Y	quasi syn therclass-to-disease	Poisoning By And Exposure To Noxious Substances, Undetermined Intent	Poisoning By And Exposure To Noxious Substances, Undetermined Intent	C0480774	P
1_000697	MeSH_PA	C064539	2-amino-4-methyl-5-phosphono-3-pentenoic acid	137424-81-8	2-Amino-4-methyl-5-phosphono-3-pentenoic acid	ChemID+	exact								2-Amino-4-methyl-5-phosphono-3-pentenoic acid		137424-81-8	exact											2-Amino-4-Methyl-5-Phosphono-3-Pentenoic Acid	C0092488	exact				A1.4.1.1.1_Pharmacologic Substance	A1.4.1.2.1_Organic Chemical			anti		#VALUE!	Anticonvulsants	Anticonvulsants	Y	quasi syn therclass-to-disease	Convulsions	Convulsions	C0009951	P
1_000698	MeSH_PA	C064539	2-amino-4-methyl-5-phosphono-3-pentenoic acid	137424-81-8	2-Amino-4-methyl-5-phosphono-3-pentenoic acid	ChemID+	exact								2-Amino-4-methyl-5-phosphono-3-pentenoic acid		137424-81-8	exact											2-Amino-4-Methyl-5-Phosphono-3-Pentenoic Acid	C0092488	exact				A1.4.1.1.1_Pharmacologic Substance	A1.4.1.2.1_Organic Chemical					#VALUE!	Central Nervous System Agents	Central Nervous System Agents	Y	quasi syn therclass-to-disease	Cns Disorder	Cns Disorder	C0007682	P
1_000699	MeSH_PA	C064539	2-amino-4-methyl-5-phosphono-3-pentenoic acid	137424-81-8	2-Amino-4-methyl-5-phosphono-3-pentenoic acid	ChemID+	exact								2-Amino-4-methyl-5-phosphono-3-pentenoic acid		137424-81-8	exact											2-Amino-4-Methyl-5-Phosphono-3-Pentenoic Acid	C0092488	exact				A1.4.1.1.1_Pharmacologic Substance	A1.4.1.2.1_Organic Chemical					#VALUE!	Excitatory Amino Acid Agents	Excitatory Amino Acid Agents	Y	NT + quasi syn therclass-to-function	Excitatory Synaptic Transmission	Excitatory Synaptic Transmission	C0234107	P
1_000700	MeSH_PA	C064539	2-amino-4-methyl-5-phosphono-3-pentenoic acid	137424-81-8	2-Amino-4-methyl-5-phosphono-3-pentenoic acid	ChemID+	exact								2-Amino-4-methyl-5-phosphono-3-pentenoic acid		137424-81-8	exact											2-Amino-4-Methyl-5-Phosphono-3-Pentenoic Acid	C0092488	exact				A1.4.1.1.1_Pharmacologic Substance	A1.4.1.2.1_Organic Chemical			antagonist	antagonist	#VALUE!	Excitatory Amino Acid Antagonists	Excitatory Amino Acid Antagonists	Y	NT + quasi syn therclass-to-function	Excitatory Synaptic Transmission	Excitatory Synaptic Transmission	C0234107	P
1_000701	MeSH_PA	C064539	2-amino-4-methyl-5-phosphono-3-pentenoic acid	137424-81-8	2-Amino-4-methyl-5-phosphono-3-pentenoic acid	ChemID+	exact								2-Amino-4-methyl-5-phosphono-3-pentenoic acid		137424-81-8	exact											2-Amino-4-Methyl-5-Phosphono-3-Pentenoic Acid	C0092488	exact				A1.4.1.1.1_Pharmacologic Substance	A1.4.1.2.1_Organic Chemical					#VALUE!	Neurotransmitter Agents	Neurotransmitter Agents	Y	quasi syn therclass-to-function	neurotransmission	Synaptic Transmission	C0027793	S
1_000702	MeSH_PA	C025508	2-nitro-4-carboxyphenyl-N,N-diphenylcarbamate	10556-88-4	2-Nitro-4-carboxyphenyl-N,N-diphenylcarbamate	ChemID+	exact								2-Nitro-4-carboxyphenyl-N,N-diphenylcarbamate		10556-88-4	exact				2-nitro-4-carboxyphenyl-N,N-diphenylcarbamate	C025508	10556-88-4	exact				2-Nitro-4-Carboxyphenyl-N,N-Diphenylcarbamate	C0046427	exact				A1.4.1.1.1_Pharmacologic Substance	A1.4.1.2.1_Organic Chemical			isa	isa	Inhibitors	Enzyme Inhibitors	Enzyme Inhibitors	Y	exact (CUI-based)	Enzyme Inhibitors	Enzyme Inhibitors	C0014432	P
1_000703	MeSH_PA	C025508	2-nitro-4-carboxyphenyl-N,N-diphenylcarbamate	10556-88-4	2-Nitro-4-carboxyphenyl-N,N-diphenylcarbamate	ChemID+	exact								2-Nitro-4-carboxyphenyl-N,N-diphenylcarbamate		10556-88-4	exact				2-nitro-4-carboxyphenyl-N,N-diphenylcarbamate	C025508	10556-88-4	exact				2-Nitro-4-Carboxyphenyl-N,N-Diphenylcarbamate	C0046427	exact				A1.4.1.1.1_Pharmacologic Substance	A1.4.1.2.1_Organic Chemical			inhibitor	inhibits	Inhibitors	Phosphodiesterase Inhibitors	Phosphodiesterase Inhibitors	Y	quasi syn therclass-to-function	Phosphodiesterase Activity	Phosphodiesterase Activity	C1753334	P
1_000704	MeSH_PA	C025508	2-nitro-4-carboxyphenyl-N,N-diphenylcarbamate	10556-88-4	2-Nitro-4-carboxyphenyl-N,N-diphenylcarbamate	ChemID+	exact								2-Nitro-4-carboxyphenyl-N,N-diphenylcarbamate		10556-88-4	exact				2-nitro-4-carboxyphenyl-N,N-diphenylcarbamate	C025508	10556-88-4	exact				2-Nitro-4-Carboxyphenyl-N,N-Diphenylcarbamate	C0046427	exact				A1.4.1.1.1_Pharmacologic Substance	A1.4.1.2.1_Organic Chemical			inhibitor	inhibits	Inhibitors	Protease Inhibitors	Protease Inhibitors	Y	quasi syn therclass-to-function	Protease Activity	Protease Activity	C2263455	P
1_000705	MeSH_PA	C033174	3-(trifluoromethyl)-3-(3-iodophenyl)diazirine	81340-56-9	3-(Trifluoromethyl)-3-(3-iodophenyl)diazirine	ChemID+	exact								3-(Trifluoromethyl)-3-(3-iodophenyl)diazirine		81340-56-9	exact				3-(trifluoromethyl)-3-(3-iodophenyl)diazirine	C033174	81340-56-9	exact				3-(Trifluoromethyl)-3-(3-Iodophenyl)Diazirine	C0047180	exact				A1.4.1.1.1_Pharmacologic Substance	A1.4.1.2.1_Organic Chemical					#VALUE!	Affinity Labels	Affinity Labels	Y	exact (CUI-based)	Affinity Labels	Affinity Labels	C0001730	P
1_000706	MeSH_PA	C033174	3-(trifluoromethyl)-3-(3-iodophenyl)diazirine	81340-56-9	3-(Trifluoromethyl)-3-(3-iodophenyl)diazirine	ChemID+	exact								3-(Trifluoromethyl)-3-(3-iodophenyl)diazirine		81340-56-9	exact				3-(trifluoromethyl)-3-(3-iodophenyl)diazirine	C033174	81340-56-9	exact				3-(Trifluoromethyl)-3-(3-Iodophenyl)Diazirine	C0047180	exact				A1.4.1.1.1_Pharmacologic Substance	A1.4.1.2.1_Organic Chemical					#VALUE!	Cholinergic Agents	Cholinergic Agents	Y	quasi syn therclass-to-function	Cholinergic Synaptic Transmission	Cholinergic Synaptic Transmission	C0234097	P
1_000707	MeSH_PA	C033174	3-(trifluoromethyl)-3-(3-iodophenyl)diazirine	81340-56-9	3-(Trifluoromethyl)-3-(3-iodophenyl)diazirine	ChemID+	exact								3-(Trifluoromethyl)-3-(3-iodophenyl)diazirine		81340-56-9	exact				3-(trifluoromethyl)-3-(3-iodophenyl)diazirine	C033174	81340-56-9	exact				3-(Trifluoromethyl)-3-(3-Iodophenyl)Diazirine	C0047180	exact				A1.4.1.1.1_Pharmacologic Substance	A1.4.1.2.1_Organic Chemical			antagonist	antagonist	#VALUE!	Cholinergic Antagonists	Cholinergic Antagonists	Y	quasi syn therclass-to-function	Cholinergic Synaptic Transmission	Cholinergic Synaptic Transmission	C0234097	P
1_000708	MeSH_PA	C033174	3-(trifluoromethyl)-3-(3-iodophenyl)diazirine	81340-56-9	3-(Trifluoromethyl)-3-(3-iodophenyl)diazirine	ChemID+	exact								3-(Trifluoromethyl)-3-(3-iodophenyl)diazirine		81340-56-9	exact				3-(trifluoromethyl)-3-(3-iodophenyl)diazirine	C033174	81340-56-9	exact				3-(Trifluoromethyl)-3-(3-Iodophenyl)Diazirine	C0047180	exact				A1.4.1.1.1_Pharmacologic Substance	A1.4.1.2.1_Organic Chemical					#VALUE!	Cross-Linking Reagents	Cross-Linking Reagents	Y	exact (CUI-based)	Cross-Linking Reagents	Cross-Linking Reagents	C0010360	P
1_000709	MeSH_PA	C033174	3-(trifluoromethyl)-3-(3-iodophenyl)diazirine	81340-56-9	3-(Trifluoromethyl)-3-(3-iodophenyl)diazirine	ChemID+	exact								3-(Trifluoromethyl)-3-(3-iodophenyl)diazirine		81340-56-9	exact				3-(trifluoromethyl)-3-(3-iodophenyl)diazirine	C033174	81340-56-9	exact				3-(Trifluoromethyl)-3-(3-Iodophenyl)Diazirine	C0047180	exact				A1.4.1.1.1_Pharmacologic Substance	A1.4.1.2.1_Organic Chemical					#VALUE!	Indicators and Reagents	Indicators and Reagents	Y	exact (CUI-based)	Indicators And Reagents	Indicators And Reagents	C0021213	P
1_000710	MeSH_PA	C033174	3-(trifluoromethyl)-3-(3-iodophenyl)diazirine	81340-56-9	3-(Trifluoromethyl)-3-(3-iodophenyl)diazirine	ChemID+	exact								3-(Trifluoromethyl)-3-(3-iodophenyl)diazirine		81340-56-9	exact				3-(trifluoromethyl)-3-(3-iodophenyl)diazirine	C033174	81340-56-9	exact				3-(Trifluoromethyl)-3-(3-Iodophenyl)Diazirine	C0047180	exact				A1.4.1.1.1_Pharmacologic Substance	A1.4.1.2.1_Organic Chemical					#VALUE!	Neurotransmitter Agents	Neurotransmitter Agents	Y	quasi syn therclass-to-function	neurotransmission	Synaptic Transmission	C0027793	S
1_000711	MeSH_PA	C033174	3-(trifluoromethyl)-3-(3-iodophenyl)diazirine	81340-56-9	3-(Trifluoromethyl)-3-(3-iodophenyl)diazirine	ChemID+	exact								3-(Trifluoromethyl)-3-(3-iodophenyl)diazirine		81340-56-9	exact				3-(trifluoromethyl)-3-(3-iodophenyl)diazirine	C033174	81340-56-9	exact				3-(Trifluoromethyl)-3-(3-Iodophenyl)Diazirine	C0047180	exact				A1.4.1.1.1_Pharmacologic Substance	A1.4.1.2.1_Organic Chemical			antagonist	antagonist	#VALUE!	Nicotinic Antagonists	Nicotinic Antagonists	Y	quasi syn therclass-to-function	Nicotinic Acetylcholine-Activated Cation-Selective Channel Activity	Nicotinic Acetylcholine-Activated Cation-Selective Channel Activity	C1148665	P
1_000712	MeSH_PA	C033174	3-(trifluoromethyl)-3-(3-iodophenyl)diazirine	81340-56-9	3-(Trifluoromethyl)-3-(3-iodophenyl)diazirine	ChemID+	exact								3-(Trifluoromethyl)-3-(3-iodophenyl)diazirine		81340-56-9	exact				3-(trifluoromethyl)-3-(3-iodophenyl)diazirine	C033174	81340-56-9	exact				3-(Trifluoromethyl)-3-(3-Iodophenyl)Diazirine	C0047180	exact				A1.4.1.1.1_Pharmacologic Substance	A1.4.1.2.1_Organic Chemical					#VALUE!	Photoaffinity Labels	Photoaffinity Labels	Y	exact (CUI-based)	Photoaffinity Labels	Photoaffinity Labels	C0525025	P
1_000713	MeSH_PA	C088383	3-methyl-5-(1-methyl-2-pyrrolidinyl)isoxazole	147402-53-7	3-methyl-5-(1-methyl-2-pyrrolidinyl)isoxazole	ChemID+	exact								3-methyl-5-(1-methyl-2-pyrrolidinyl)isoxazole		147402-53-7	exact				3-methyl-5-(1-methyl-2-pyrrolidinyl)isoxazole	C088383	147402-53-7	exact				3-Methyl-5-(1-Methyl-2-Pyrrolidinyl)Isoxazole	C0257129	exact				A1.4.1.1.1_Pharmacologic Substance	A1.4.1.2.1_Organic Chemical			anti		#VALUE!	Anti-Anxiety Agents	Anti-Anxiety Agents	Y	quasi syn therclass-to-disease	Anxiety	Anxiety	C0003467	P
1_000714	MeSH_PA	C088383	3-methyl-5-(1-methyl-2-pyrrolidinyl)isoxazole	147402-53-7	3-methyl-5-(1-methyl-2-pyrrolidinyl)isoxazole	ChemID+	exact								3-methyl-5-(1-methyl-2-pyrrolidinyl)isoxazole		147402-53-7	exact				3-methyl-5-(1-methyl-2-pyrrolidinyl)isoxazole	C088383	147402-53-7	exact				3-Methyl-5-(1-Methyl-2-Pyrrolidinyl)Isoxazole	C0257129	exact				A1.4.1.1.1_Pharmacologic Substance	A1.4.1.2.1_Organic Chemical					#VALUE!	Central Nervous System Agents	Central Nervous System Agents	Y	quasi syn therclass-to-disease	Cns Disorder	Cns Disorder	C0007682	P
1_000715	MeSH_PA	C088383	3-methyl-5-(1-methyl-2-pyrrolidinyl)isoxazole	147402-53-7	3-methyl-5-(1-methyl-2-pyrrolidinyl)isoxazole	ChemID+	exact								3-methyl-5-(1-methyl-2-pyrrolidinyl)isoxazole		147402-53-7	exact				3-methyl-5-(1-methyl-2-pyrrolidinyl)isoxazole	C088383	147402-53-7	exact				3-Methyl-5-(1-Methyl-2-Pyrrolidinyl)Isoxazole	C0257129	exact				A1.4.1.1.1_Pharmacologic Substance	A1.4.1.2.1_Organic Chemical			causes		#VALUE!	Central Nervous System Depressants	Central Nervous System Depressants	Y	quasi syn therclass-to-disease	central nervous system depression	Central Nervous System Depression (Disorder)	C0151559	S
1_000716	MeSH_PA	C088383	3-methyl-5-(1-methyl-2-pyrrolidinyl)isoxazole	147402-53-7	3-methyl-5-(1-methyl-2-pyrrolidinyl)isoxazole	ChemID+	exact								3-methyl-5-(1-methyl-2-pyrrolidinyl)isoxazole		147402-53-7	exact				3-methyl-5-(1-methyl-2-pyrrolidinyl)isoxazole	C088383	147402-53-7	exact				3-Methyl-5-(1-Methyl-2-Pyrrolidinyl)Isoxazole	C0257129	exact				A1.4.1.1.1_Pharmacologic Substance	A1.4.1.2.1_Organic Chemical					#VALUE!	Psychotropic Drugs	Psychotropic Drugs	Y	quasi syn therclass-to-disease	Mental Disorders	Mental Disorders	C0004936	P
1_000717	MeSH_PA	C088383	3-methyl-5-(1-methyl-2-pyrrolidinyl)isoxazole	147402-53-7	3-methyl-5-(1-methyl-2-pyrrolidinyl)isoxazole	ChemID+	exact								3-methyl-5-(1-methyl-2-pyrrolidinyl)isoxazole		147402-53-7	exact				3-methyl-5-(1-methyl-2-pyrrolidinyl)isoxazole	C088383	147402-53-7	exact				3-Methyl-5-(1-Methyl-2-Pyrrolidinyl)Isoxazole	C0257129	exact				A1.4.1.1.1_Pharmacologic Substance	A1.4.1.2.1_Organic Chemical			causes		#VALUE!	Tranquilizing Agents	Tranquilizing Agents	Y	quasi syn therclass-to-function	Tranquilizing Effect	Tranquilizing Effect	C3179402	P
1_000718	MeSH_PA	C095512	alpha-cyano-(3,4-dihydroxy)-N-benzylcinnamide	133550-30-8	alpha-cyano-(3,4-dihydroxy)-N-benzylcinnamide	ChemID+	exact								alpha-cyano-(3,4-dihydroxy)-N-benzylcinnamide		133550-30-8	exact				alpha-cyano-(3,4-dihydroxy)-N-benzylcinnamide	C095512		exact				Alpha-Cyano-(3,4-Dihydroxy)-N-Benzylcinnamide	C0663164	exact				A1.4.1.1.1_Pharmacologic Substance	A1.4.1.2.1_Organic Chemical			anti		#VALUE!	Antineoplastic Agents	Antineoplastic Agents	Y	quasi syn therclass-to-disease	Malignant Neoplasms	Malignant Neoplasms	C0006826	P
1_000719	MeSH_PA	C095512	alpha-cyano-(3,4-dihydroxy)-N-benzylcinnamide	133550-30-8	alpha-cyano-(3,4-dihydroxy)-N-benzylcinnamide	ChemID+	exact								alpha-cyano-(3,4-dihydroxy)-N-benzylcinnamide		133550-30-8	exact				alpha-cyano-(3,4-dihydroxy)-N-benzylcinnamide	C095512		exact				Alpha-Cyano-(3,4-Dihydroxy)-N-Benzylcinnamide	C0663164	exact				A1.4.1.1.1_Pharmacologic Substance	A1.4.1.2.1_Organic Chemical			isa	isa	Inhibitors	Enzyme Inhibitors	Enzyme Inhibitors	Y	exact (CUI-based)	Enzyme Inhibitors	Enzyme Inhibitors	C0014432	P
1_000720	MeSH_PA	C061730	N-(6-methoxy-8-quinolyl)-4-toluenesulfonamide	109628-27-5	N-(6-Methoxy-8-quinolyl)-4-toluenesulfonamide	ChemID+	exact								N-(6-Methoxy-8-quinolyl)-4-toluenesulfonamide		109628-27-5	exact				N-(6-methoxy-8-quinolyl)-4-toluenesulfonamide	C061730	109628-27-5	exact				N-(6-Methoxy-8-Quinolyl)-4-Toluenesulfonamide	C0067558	exact				A1.4.1.1.1_Pharmacologic Substance	A1.4.1.2.1_Organic Chemical					#VALUE!	Coloring Agents	Coloring Agents	Y	exact (CUI-based)	Coloring Agents	Coloring Agents	C1566391	P
1_000721	MeSH_PA	C061730	N-(6-methoxy-8-quinolyl)-4-toluenesulfonamide	109628-27-5	N-(6-Methoxy-8-quinolyl)-4-toluenesulfonamide	ChemID+	exact								N-(6-Methoxy-8-quinolyl)-4-toluenesulfonamide		109628-27-5	exact				N-(6-methoxy-8-quinolyl)-4-toluenesulfonamide	C061730	109628-27-5	exact				N-(6-Methoxy-8-Quinolyl)-4-Toluenesulfonamide	C0067558	exact				A1.4.1.1.1_Pharmacologic Substance	A1.4.1.2.1_Organic Chemical					#VALUE!	Fluorescent Dyes	Fluorescent Dyes	Y	exact (CUI-based)	Fluorescent Dyes	Fluorescent Dyes	C0016320	P
1_000722	MeSH_PA	C061730	N-(6-methoxy-8-quinolyl)-4-toluenesulfonamide	109628-27-5	N-(6-Methoxy-8-quinolyl)-4-toluenesulfonamide	ChemID+	exact								N-(6-Methoxy-8-quinolyl)-4-toluenesulfonamide		109628-27-5	exact				N-(6-methoxy-8-quinolyl)-4-toluenesulfonamide	C061730	109628-27-5	exact				N-(6-Methoxy-8-Quinolyl)-4-Toluenesulfonamide	C0067558	exact				A1.4.1.1.1_Pharmacologic Substance	A1.4.1.2.1_Organic Chemical					#VALUE!	Indicators and Reagents	Indicators and Reagents	Y	exact (CUI-based)	Indicators And Reagents	Indicators And Reagents	C0021213	P
1_000723	MeSH_PA	C061730	N-(6-methoxy-8-quinolyl)-4-toluenesulfonamide	109628-27-5	N-(6-Methoxy-8-quinolyl)-4-toluenesulfonamide	ChemID+	exact								N-(6-Methoxy-8-quinolyl)-4-toluenesulfonamide		109628-27-5	exact				N-(6-methoxy-8-quinolyl)-4-toluenesulfonamide	C061730	109628-27-5	exact				N-(6-Methoxy-8-Quinolyl)-4-Toluenesulfonamide	C0067558	exact				A1.4.1.1.1_Pharmacologic Substance	A1.4.1.2.1_Organic Chemical					#VALUE!	Luminescent Agents	Luminescent Agents	Y	exact (CUI-based)	Luminescent Agents	Luminescent Agents	C1450139	P
1_000724	MeSH_PA	C033575	N-acetylmuramyl-alanylglutamine-n-butyl ester	74817-61-1	Murabutide	ChemID+	<syn per source>								Murabutide	Murabutide [INN]	74817-61-1	<syn per source>	N-Acetylmuramyl-alanylglutamine-n-butyl ester	exact		N-acetylmuramyl-alanylglutamine-n-butyl ester	C033575	74817-61-1	exact				N-Acetylmuramyl-Alanylglutamine-N-Butyl Ester	C0067757	exact				A1.4.1.1.3_Biologically Active Substance	A1.4.1.2.1.7_Amino Acid, Peptide, or Protein			adjuvant	adju	1	Adjuvants, Immunologic	Adjuvants, Immunologic	Y	quasi syn therclass-to-function	Active Immunity	Active Immunity	C0020965	P
[truncated: 192,114 more rows]
[truncated: 14 more columns]
